# Supplementary material for: Regulation of sexually dimorphic placental adaptation in LPS exposure-induced intrauterine growth restriction
Source: Mol Med. 2023 Sep 18;29:114. doi: 10.1186/s10020-023-00688-5 (PMC10506314; doi:10.1186/s10020-023-00688-5)
Supplement: Supplementary file 7 — Supplementary Table 2. Differentially expressed genes (DEGs) reaching statistical significance (p-value < 0.05; fold change < 1.5) in female placentas exposed to LPS (400 μg/kg) for 48 h [file 10020_2023_688_MOESM7_ESM.xlsx]

## Sheet: DEGs in female placentas
Supplementary Table 2. Differentially expressed genes (DEGs) reaching statistical significance (p-value < 0.05; fold change < 1.5) in female placentas exposed to LPS (400 μg/kg) for 48 h
		Fold change				p-value				FDR				Average of normalized data (log2)				Normalized data (log2)										Annotation							Gene information
ID	Gene symbol	PBS_Male/ PBS_Female	LPS_Female/ PBS_Female	LPS_Male/ PBS_Male	LPS_Male/ LPS_Female	PBS_Male/ PBS_Female	LPS_Female/ PBS_Female	LPS_Male/ PBS_Male	LPS_Male/ LPS_Female	PBS_Male/ PBS_Female	LPS_Female/ PBS_Female	LPS_Male/ PBS_Male	LPS_Male/ LPS_Female	PBS_Female	PBS_Male	LPS_Female	LPS_Male	PBS_Female_1	PBS_Female_2	PBS_Male_1	PBS_Male_2	LPS_Female_1	LPS_Female_2	LPS_Female_3	LPS_Male_1	LPS_Male_2	LPS_Male_3	chromosome	start	end	strand	transcript_id	bioType	Description	NCBI search
80	1600015I10Rik	0.510823	0.311126	0.329765	0.541424	0.106053	0.0237409	0.00900871	0.176799	0.877621	0.710704	0.679949	0.732162	8.36398	7.39488	6.67955	5.79438	8.08998	8.59416	7.42913	7.35978	7.20378	5.93794	6.62631	6.09275	4.76029	6.1527	chr6	48929896	48933687	+	NM_001081273	protein_coding	RIKEN cDNA 1600015I10 gene	1600015I10Rik
956	4930486L24Rik	0.857857	0.61563	0.654466	0.911973	0.500612	0.0127626	0.141387	0.533517	0.877621	0.710704	0.705599	0.804319	5.77766	5.55647	5.0778	4.94486	5.84582	5.70613	5.81383	5.24302	5.00415	5.28345	4.92027	4.84707	5.23187	4.70262	chr13	60842612	60864416	-	NM_178098	protein_coding	RIKEN cDNA 4930486L24 gene	4930486L24Rik
1862	Abcc8	0.814561	0.636701	0.772476	0.988264	0.339264	0.0312312	0.0867643	0.842951	0.877621	0.710704	0.705599	0.937662	1.33614	1.04024	0.684832	0.667801	1.16462	1.48942	0.855094	1.2043	0.555076	0.822696	0.664111	0.700695	0.64257	0.659516	chr7	46104523	46180033	-	NM_011510	protein_coding	ATP-binding cassette, sub-family C (CFTR/MRP), member 8	Abcc8
2328	Akr1b3	1.06822	2.47065	1.35799	0.587146	0.708094	0.034936	0.59008	0.150739	0.901281	0.710704	0.823273	0.732162	1.23672	1.33193	2.54161	1.7734	1.12983	1.33623	1.12769	1.5108	2.71515	2.70639	2.12882	2.51197	1.26526	1.10301	chr6	34303930	34304339	-	NM_009658	protein_coding	aldo-keto reductase family 1, member B3 (aldose reductase)	Akr1b3
2441	Amica1	0.854978	0.629777	0.773067	1.04951	0.537454	0.000833011	0.290952	0.447169	0.877621	0.605773	0.714952	0.76989	1.88289	1.65685	1.21581	1.28552	1.87791	1.88786	1.95535	1.28004	1.11889	1.24818	1.27554	1.35403	1.14513	1.34776	chr9	45079183	45108531	+	NM_001005421	protein_coding	adhesion molecule, interacts with CXADR antigen 1	Amica1
2952	Asns	0.757644	0.63345	0.935682	1.11913	0.239514	0.0314025	0.647607	0.29481	0.877621	0.710704	0.85066	0.732199	4.04977	3.64937	3.39108	3.55346	3.89584	4.18886	3.83776	3.43263	3.48583	3.49713	3.16649	3.71759	3.47797	3.44952	chr6	7675171	7693182	-	NM_012055	protein_coding	asparagine synthetase	Asns
3683	C1qb	1.13454	1.52002	1.14091	0.85157	0.623378	0.0142861	0.61721	0.309106	0.880775	0.710704	0.837263	0.732772	2.70142	2.88352	3.30551	3.07371	2.71081	2.69197	2.55043	3.15395	3.44666	3.21977	3.23895	2.78944	3.41755	2.93719	chr4	136880145	136886177	-	NM_009777	protein_coding	complement component 1, q subcomponent, beta polypeptide	C1qb
3797	Cacna2d3	0.793831	0.470696	0.639552	1.07861	0.418751	0.0265153	0.0643979	0.472765	0.877621	0.710704	0.705599	0.78113	1.80922	1.47612	0.722083	0.831254	1.54206	2.03454	1.67028	1.2517	0.837719	0.587479	0.730179	0.940246	0.581187	0.943178	chr14	28904943	29721864	-	NM_009785	protein_coding	calcium channel, voltage-dependent, alpha2/delta subunit 3	Cacna2d3
4018	Ccdc122	0.758851	0.665982	1.12255	1.27909	0.0274618	0.00309287	0.113571	0.00735067	0.877621	0.710704	0.705599	0.732162	1.77845	1.38034	1.19201	1.54712	1.73476	1.82087	1.32642	1.43232	1.12245	1.28992	1.15821	1.60427	1.44891	1.58331	chr14	77036772	77112204	+	NM_175369	protein_coding	coiled-coil domain containing 122	Ccdc122
4157	Ccl2	0.947316	2.03576	2.10517	0.979612	0.523538	0.0114115	0.0442399	0.889021	0.877621	0.710704	0.705599	0.957468	1.52561	1.44753	2.55118	2.52147	1.49209	1.55838	1.54297	1.34532	2.34726	2.70036	2.58382	2.34389	2.83205	2.32981	chr11	82035577	82037452	+	NM_011333	protein_coding	chemokine (C-C motif) ligand 2	Ccl2
4323	Cd83	0.730522	0.619245	0.822769	0.970619	0.314187	0.01876	0.435093	0.750388	0.877621	0.710704	0.761893	0.899258	4.82717	4.37417	4.13576	4.09273	4.7004	4.9437	4.69808	3.95584	3.93553	4.19802	4.2541	4.23444	4.08034	3.94927	chr13	43785112	43803133	+	NM_001289915	protein_coding	CD83 antigen	Cd83
4389	Cdh23	1.28117	1.5756	1.15531	0.939417	0.205602	0.0334051	0.136863	0.438966	0.877621	0.710704	0.705599	0.767991	1.94743	2.30489	2.60333	2.51317	1.82912	2.05677	2.15048	2.44436	2.78341	2.4441	2.5617	2.49119	2.5379	2.51003	chr10	60302750	60696490	-	NM_023370	protein_coding	cadherin 23 (otocadherin)	Cdh23
4471	Ceacam12	0.724553	0.599256	0.939461	1.13589	0.477997	0.0431204	0.874432	0.525303	0.877621	0.710704	0.946668	0.801177	10.8921	10.4273	10.1534	10.3372	10.8181	10.9625	10.9471	9.60672	9.65718	10.3534	10.3453	10.2203	10.1053	10.6315	chr7	18065929	18077986	+	NM_001162524	protein_coding	carcinoembryonic antigen-related cell adhesion molecule 12	Ceacam12
4472	Ceacam13	0.637523	0.528595	0.97291	1.1734	0.286963	0.0270031	0.923936	0.199665	0.877621	0.710704	0.968626	0.732162	10.4655	9.81609	9.54577	9.77647	10.2465	10.6557	10.2251	9.24305	9.3674	9.72793	9.51916	9.75441	9.59361	9.95816	chr7	18009889	18019220	+	NM_027210	protein_coding	carcinoembryonic antigen-related cell adhesion molecule 13	Ceacam13
4473	Ceacam14	0.666532	0.570423	0.945753	1.1051	0.301251	0.0483448	0.832653	0.482045	0.877621	0.710704	0.930544	0.785091	11.0872	10.5019	10.2773	10.4214	10.8616	11.2822	10.8691	10.0081	9.93953	10.461	10.3788	10.5356	10.181	10.5207	chr7	17812682	17815627	+	NM_025957	protein_coding	carcinoembryonic antigen-related cell adhesion molecule 14	Ceacam14
4480	Ceacam3	0.630493	0.546329	1.00532	1.1602	0.182336	0.0373038	0.971072	0.168742	0.877621	0.710704	0.988278	0.732162	8.80127	8.13583	7.92912	8.14349	8.56947	9.00094	8.36524	7.8629	7.67462	8.11764	7.96069	8.13233	8.0661	8.22746	chr7	17150400	17163231	+	NM_054059	protein_coding	carcinoembryonic antigen-related cell adhesion molecule 3	Ceacam3
4481	Ceacam5	0.68415	0.543429	0.902123	1.13573	0.306909	0.0184715	0.71627	0.337551	0.877621	0.710704	0.880108	0.742097	10.1853	9.63772	9.3055	9.48912	10.0218	10.3322	10.0176	9.12056	9.19672	9.51952	9.17372	9.55647	9.23127	9.64729	chr7	17713252	17761121	+	NM_028480	protein_coding	carcinoembryonic antigen-related cell adhesion molecule 5	Ceacam5
5133	Coro1a	1.13526	1.56718	1.30295	0.943854	0.163426	4.06063e-05	0.190996	0.599598	0.877621	0	0.705599	0.831638	1.87409	2.05711	2.52226	2.4389	1.89452	1.85336	1.97745	2.13261	2.5372	2.51579	2.51367	2.47036	2.66379	2.13357	chr7	126699774	126704816	-	NM_009898	protein_coding	coronin, actin binding protein 1A	Coro1a
5327	Csf3r	1.13079	1.60041	1.43126	1.01128	0.225129	0.00713425	0.0201646	0.86593	0.877621	0.710704	0.705599	0.948019	1.16366	1.341	1.84211	1.85829	1.16373	1.1636	1.43418	1.24138	1.70976	1.91665	1.89122	1.73915	1.8678	1.95946	chr4	126024659	126044975	+	NM_007782	protein_coding	colony stimulating factor 3 receptor (granulocyte)	Csf3r
5437	Ctsm	0.601342	0.539454	1.06648	1.18884	0.16937	0.0382222	0.724424	0.20824	0.877621	0.710704	0.883909	0.732162	8.16232	7.42858	7.27189	7.52144	7.96251	8.33779	7.7262	7.05316	6.96469	7.20834	7.57626	7.48398	7.54263	7.53699	chr13	61536444	61541839	-	NM_022326	protein_coding	cathepsin M	Ctsm
5649	Cysltr2	0.886783	0.617358	0.700183	1.00575	0.554211	0.000970096	0.127154	0.932744	0.877621	0.605773	0.705599	0.976295	2.68566	2.51231	1.98984	1.99811	2.67415	2.69707	2.75239	2.22415	1.88202	2.03898	2.04274	1.96233	2.13689	1.88333	chr14	73029128	73049114	-	NM_133720	protein_coding	cysteinyl leukotriene receptor 2	Cysltr2
6197	Dnajb9	0.801953	0.664847	0.892232	1.07623	0.434319	0.0459178	0.557059	0.379968	0.877621	0.710704	0.809768	0.744187	5.32508	5.00667	4.73617	4.84216	5.16752	5.46711	5.29289	4.64924	4.52821	4.91699	4.7372	4.84265	4.84567	4.83814	chr12	44205897	44210068	-	NM_013760	protein_coding	DnaJ heat shock protein family (Hsp40) member B9	Dnajb9
6238	Dnm1	1.348	1.53504	1.11022	0.974943	0.125913	0.036015	0.260259	0.75908	0.877621	0.710704	0.710355	0.902337	0.835168	1.26599	1.45344	1.41683	0.792691	0.876431	1.11536	1.40237	1.40537	1.28876	1.64329	1.40618	1.47192	1.37056	chr2	32308471	32353329	-	NM_001301737	protein_coding	dynamin 1	Dnm1
6283	Doxl2	0.918219	0.453432	0.381226	0.772	0.506962	0.00894623	0.014942	0.336236	0.877621	0.710704	0.705599	0.741734	9.43219	9.3091	8.29114	7.91781	9.48806	9.37405	9.44984	9.15313	8.42347	7.80646	8.54124	8.0413	7.24579	8.27735	chr6	48975143	48978745	+	NM_001029987	protein_coding	diamine oxidase-like protein 2	Doxl2
6338	Drd4	1.22113	1.54645	1.1909	0.94037	0.0019546	0.0250235	0.211421	0.577933	0.877621	0.710704	0.705599	0.822444	2.37818	2.66639	3.00714	2.91845	2.39064	2.36561	2.66102	2.67175	2.82538	3.15471	3.02247	2.81859	3.12787	2.78341	chr7	141292006	141295001	+	NM_007878	protein_coding	dopamine receptor D4	Drd4
7035	Eya4	0.742148	0.581511	0.762407	0.973016	0.146538	0.0039303	0.160195	0.784329	0.877621	0.710704	0.705599	0.91276	1.79643	1.36621	1.01431	0.974845	1.73989	1.85084	1.55625	1.14728	1.17065	0.933888	0.924676	1.12044	0.752122	1.02708	chr10	23104168	23349903	-	NM_010167	protein_coding	EYA transcriptional coactivator and phosphatase 4	Eya4
7232	Fam212a	1.3175	1.51174	0.972488	0.847537	0.109963	0.0193503	0.748087	0.0761038	0.877621	0.710704	0.893797	0.732162	3.40072	3.79852	3.99693	3.75828	3.32164	3.47569	3.68242	3.90598	4.05437	3.83587	4.0878	3.72131	3.8721	3.67393	chr9	107984224	107985916	-	NM_026597	protein_coding	family with sequence similarity 212, member A	Fam212a
7407	Fbxo2	1.67376	1.56854	0.79439	0.847679	0.00888395	0.0184474	0.158637	0.225647	0.877621	0.710704	0.705599	0.732162	1.04726	1.79035	1.69668	1.45827	0.951942	1.13666	1.79023	1.79047	1.84464	1.58601	1.64653	1.10957	1.60574	1.60503	chr4	148160668	148166417	+	NM_176848	protein_coding	F-box protein 2	Fbxo2
7768	Fstl3	1.37085	1.59963	1.12243	0.961896	0.136493	0.0306365	0.331294	0.683244	0.877621	0.710704	0.723559	0.869291	4.47466	4.92973	5.1524	5.09635	4.53378	4.41302	4.76569	5.07701	5.04473	5.0395	5.3505	4.96383	5.20286	5.11234	chr10	79777274	79782630	+	NM_031380	protein_coding	follistatin-like 3	Fstl3
9653	Grhpr	1.29253	1.5114	1.02604	0.877459	0.297035	0.0280849	0.857308	0.179107	0.877621	0.710704	0.939865	0.732162	5.17086	5.54106	5.76674	5.57815	5.20217	5.13886	5.28776	5.75646	5.76424	5.5957	5.92189	5.44797	5.64733	5.63078	chr4	44981411	44990696	+	NM_080289	protein_coding	glyoxylate reductase/hydroxypyruvate reductase	Grhpr
9796	Gucy1b2	0.773316	0.559948	0.676968	0.934926	0.281209	0.0189825	0.0889902	0.570192	0.877621	0.710704	0.705599	0.818753	4.17614	3.80527	3.3395	3.24243	4.04601	4.2955	4.02757	3.54237	3.06561	3.35505	3.55622	3.3091	3.10865	3.30076	chr14	62392670	62456289	-	NM_001204340	protein_coding	guanylate cyclase 1, soluble, beta 2	Gucy1b2
9949	Hbb-bs	0.0507025	0.201998	5.50558	1.38193	0.0120759	0.0322949	0.261403	0.717289	0.877621	0.710704	0.710355	0.886571	4.30829	0.00648626	2.0007	2.46738	4.1478	4.45269	0.00345152	0.00951464	0	3.32262	0.0014312	0	2.53726	3.29076	chr7	103826523	103827928	-	NM_001201391	protein_coding	hemoglobin, beta adult s chain	Hbb-bs
9966	Hcn2	1.14753	1.52473	1.19244	0.897444	0.0716536	0.00889922	0.186409	0.255688	0.877621	0.710704	0.705599	0.732162	1.96396	2.16249	2.57251	2.41641	2.01161	1.91467	2.19338	2.13092	2.4981	2.52422	2.68781	2.33705	2.6098	2.28046	chr10	79716634	79736108	+	NM_008226	protein_coding	hyperpolarization-activated, cyclic nucleotide-gated K+ 2	Hcn2
10291	Hp	1.33497	1.96247	1.1335	0.771068	0.171773	0.0275256	0.416311	0.107642	0.877621	0.710704	0.754393	0.732162	1.00337	1.42018	1.97604	1.60097	0.922549	1.07989	1.24734	1.57451	1.999	1.7099	2.18069	1.8103	1.47774	1.4896	chr8	109575128	109579172	-	NM_017370	protein_coding	haptoglobin	Hp
10386	Hspb11	0.697519	0.59291	1.19373	1.40434	0.0703623	0.00474418	0.171065	0.0101979	0.877621	0.710704	0.705599	0.732162	3.96596	3.44626	3.21184	3.70173	4.00172	3.92929	3.60472	3.26823	3.3041	3.3031	3.00872	3.81209	3.67855	3.607	chr4	107253934	107279888	+	NM_028394	protein_coding	heat shock protein family B (small), member 11	Hspb11
10406	Htr2b	0.775107	0.642992	0.83242	1.00346	0.192133	0.000135679	0.264156	0.947981	0.877621	0	0.710355	0.983114	4.38456	4.01703	3.74743	3.75241	4.3702	4.39878	4.21757	3.78405	3.72356	3.72928	3.78855	3.87392	3.63978	3.73387	chr1	86099037	86111970	-	NM_008311	protein_coding	5-hydroxytryptamine (serotonin) receptor 2B	Htr2b
10665	Il23r	0.759322	0.542108	0.77209	1.08145	0.359805	0.00218439	0.363207	0.471136	0.877621	0.61986	0.732985	0.780238	2.1887	1.79148	1.30535	1.41832	2.19559	2.18177	2.13503	1.33967	1.43883	1.34608	1.11175	1.58703	1.22166	1.42318	chr6	67422932	67491855	-	NM_144548	protein_coding	interleukin 23 receptor	Il23r
10667	Il25	0.619294	0.649913	1.15374	1.09938	0.0691603	0.0211188	0.307108	0.342286	0.877621	0.710704	0.71867	0.742655	1.24059	0.549288	0.61891	0.7556	1.13199	1.34159	0.35806	0.71811	0.802499	0.500609	0.534274	0.874904	0.784959	0.592706	chr14	54932695	54935836	+	NM_080729	protein_coding	interleukin 25	Il25
10804	Iqgap3	1.12428	1.58006	1.36707	0.972726	0.404653	0.00651988	0.0179209	0.544948	0.877621	0.710704	0.705599	0.809092	1.52778	1.69677	2.18776	2.14786	1.44387	1.60707	1.55635	1.82473	2.08673	2.26799	2.20275	2.10376	2.13662	2.2015	chr3	88082051	88121048	+	NM_001033484	protein_coding	IQ motif containing GTPase activating protein 3	Iqgap3
10870	Itga2	0.765533	0.639203	0.801737	0.96019	0.228404	0.0282422	0.331364	0.802077	0.877621	0.710704	0.723559	0.919815	3.64604	3.26058	3.00039	2.94178	3.61126	3.68001	3.49424	2.98162	2.7741	3.27537	2.90372	2.79351	3.22098	2.76414	chr13	114835912	114932041	-	NM_008396	protein_coding	integrin alpha 2	Itga2
11057	Kcnj15	0.840251	0.565955	0.77032	1.14366	0.298843	0.0065124	0.288046	0.490827	0.877621	0.710704	0.713681	0.788665	2.95741	2.70631	2.13617	2.32984	2.83121	3.07346	2.5646	2.83533	2.16517	2.08217	2.1597	2.2578	1.89871	2.71612	chr16	95257558	95300258	+	NM_001039056	protein_coding	potassium inwardly-rectifying channel, subfamily J, member 15	Kcnj15
11073	Kcnk2	0.835121	0.538418	0.555556	0.861703	0.272209	0.0137086	0.025384	0.371026	0.877621	0.710704	0.705599	0.74337	3.30284	3.0429	2.40964	2.1949	3.21117	3.38904	3.1921	2.87647	2.69102	2.28986	2.19928	2.43283	2.15903	1.95238	chr1	189207930	189402273	-	NM_010607	protein_coding	potassium channel, subfamily K, member 2	Kcnk2
11095	Kcnq4	1.10784	1.71855	1.16777	0.752788	0.351711	0.00633081	0.260669	0.0249134	0.877621	0.710704	0.710355	0.732162	2.08128	2.22903	2.86247	2.45279	2.12591	2.03523	2.11546	2.33431	2.7249	2.94286	2.91023	2.26672	2.62356	2.44605	chr4	120697473	120747176	-	NM_001081142	protein_coding	potassium voltage-gated channel, subfamily Q, member 4	Kcnq4
11497	Krtcap3	1.54978	1.68402	1.0394	0.956549	0.0620044	0.0277658	0.62791	0.617092	0.877621	0.710704	0.841649	0.838287	2.81027	3.44233	3.56217	3.49808	2.70625	2.90728	3.32029	3.55484	3.50389	3.40225	3.75691	3.56631	3.4131	3.51069	chr5	31251706	31253197	+	NM_027221	protein_coding	keratinocyte associated protein 3	Krtcap3
11753	Lin9	0.851505	0.646191	0.773304	1.01901	0.0312493	0.000745941	0.0442452	0.80318	0.877621	0.605773	0.705599	0.920012	2.19687	1.96496	1.56691	1.59407	2.23014	2.16282	1.98743	1.94213	1.50784	1.5787	1.61222	1.75359	1.41826	1.59091	chr1	180641150	180690687	+	NR_120498	protein_coding	lin-9 homolog (C. elegans)	Lin9
11836	Lpcat1	1.07698	1.5226	1.33625	0.945177	0.387979	0.00937543	0.0705687	0.509563	0.877621	0.710704	0.705599	0.796714	4.44795	4.55494	5.05448	4.97314	4.39049	4.5032	4.47435	4.63127	4.961	5.16499	5.02994	4.80015	5.13435	4.96558	chr13	73467383	73514538	+	NM_145376	protein_coding	lysophosphatidylcholine acyltransferase 1	Lpcat1
11971	Lrrn4	1.06644	0.617545	0.567924	0.980753	0.706328	0.0393882	0.0953151	0.939079	0.900542	0.710704	0.705599	0.978348	4.1186	4.21141	3.42322	3.39518	3.98027	4.24482	4.03524	4.36839	3.55552	3.07656	3.58357	3.54141	2.62305	3.78229	chr2	132868516	132880862	-	NM_177303	protein_coding	leucine rich repeat neuronal 4	Lrrn4
12041	Ly6k	0.780074	0.650799	0.659593	0.790614	0.124264	0.0467205	0.0175282	0.159784	0.877621	0.710704	0.705599	0.732162	2.8652	2.50688	2.24548	1.90653	2.80058	2.92704	2.63712	2.3637	2.41438	1.84598	2.40598	1.90172	1.87422	1.94281	chr15	74796874	74799968	-	NM_029627	protein_coding	lymphocyte antigen 6 complex, locus K	Ly6k
12102	Madcam1	0.895617	3.90418	4.07471	0.934738	0.0918228	0.0140152	0.0356668	0.744352	0.877621	0.710704	0.705599	0.897149	0.462993	0.303947	2.42801	2.33065	0.429738	0.495499	0.262672	0.344074	2.06673	2.5542	2.60448	1.84671	2.67553	2.35202	chr10	79664574	79668536	+	NM_013591	protein_coding	mucosal vascular addressin cell adhesion molecule 1	Madcam1
12519	Mfsd2a	1.34861	1.64364	1.2337	1.01226	0.198119	0.00590747	0.151758	0.850752	0.877621	0.710704	0.705599	0.940248	3.85931	4.29078	4.5762	4.59378	3.84443	3.87403	4.07991	4.47472	4.46248	4.58022	4.67787	4.52011	4.54155	4.71191	chr4	122946851	122961188	-	NM_029662	protein_coding	major facilitator superfamily domain containing 2A	Mfsd2a
13811	Mmp12	0.852947	0.653873	0.825326	1.0766	0.227403	0.0366502	0.0426826	0.485467	0.877621	0.710704	0.705599	0.7869	3.62015	3.39068	3.00723	3.11371	3.4916	3.73818	3.40048	3.3808	3.20403	3.01173	2.774	3.13229	2.97924	3.21944	chr9	7347374	7360461	+	NM_008605	protein_coding	matrix metallopeptidase 12	Mmp12
14741	Nme4	1.08199	1.52977	1.29172	0.913623	0.652164	0.0308394	0.163691	0.412691	0.887199	0.710704	0.705599	0.760284	1.74825	1.86194	2.36157	2.23124	1.72043	1.77555	1.63873	2.0552	2.44327	2.14754	2.47208	2.32002	2.01227	2.33873	chr17	26091745	26095470	-	NM_019731	protein_coding	NME/NM23 nucleoside diphosphate kinase 4	Nme4
16410	P2ry1	0.786465	0.568668	0.74434	1.02942	0.20718	0.00769433	0.0989915	0.757727	0.877621	0.710704	0.705599	0.901952	2.70228	2.35573	1.88794	1.92977	2.61601	2.78368	2.52925	2.15846	1.94293	1.67656	2.02206	2.07363	1.87604	1.82769	chr3	61002785	61008982	+	NM_008772	protein_coding	purinergic receptor P2Y, G-protein coupled 1	P2ry1
16762	Pdk4	0.806543	0.659934	0.816805	0.998265	0.197926	0.0211145	0.258928	0.98961	0.877621	0.710704	0.710355	0.996656	4.1278	3.81762	3.52819	3.52568	4.16043	4.0944	3.98506	3.62817	3.26572	3.70437	3.57985	3.24	3.6544	3.64514	chr6	5483351	5496278	-	NM_013743	protein_coding	pyruvate dehydrogenase kinase, isoenzyme 4	Pdk4
17524	Ppp2r2c	1.21485	1.587	1.27624	0.976964	0.167271	0.0254479	0.0216665	0.756217	0.877621	0.710704	0.705599	0.900779	3.94097	4.22175	4.60727	4.57365	3.9206	3.96106	4.09778	4.33591	4.52457	4.48503	4.79245	4.59058	4.57754	4.55257	chr5	36868570	36955078	+	NM_172994	protein_coding	protein phosphatase 2, regulatory subunit B, gamma	Ppp2r2c
17666	Prl3a1	0.630833	0.498787	0.816129	1.03219	0.323996	0.041155	0.562084	0.82881	0.877621	0.710704	0.811724	0.931542	9.5464	8.88173	8.54289	8.58859	9.25493	9.78876	9.30989	8.27015	8.35382	8.74227	8.50581	8.55605	8.30152	8.85492	chr13	27259489	27276660	+	NM_025896	protein_coding	prolactin family 3, subfamily a, member 1	Prl3a1
17673	Prl5a1	0.627989	0.451342	0.707522	0.984433	0.355125	0.00897785	0.486681	0.924502	0.877621	0.710704	0.78309	0.972428	7.09898	6.42779	5.95127	5.92864	6.99107	7.19938	6.99631	5.47604	5.97825	6.22159	5.58364	6.17252	5.80312	5.77527	chr13	28142484	28151595	+	NM_023746	protein_coding	prolactin family 5, subfamily a, member 1	Prl5a1
17678	Prl7c1	0.875835	0.552467	1.06764	1.69254	0.626049	0.019561	0.791997	0.0364167	0.880775	0.710704	0.913535	0.732162	5.08047	4.8892	4.22443	4.98362	4.8828	5.25428	5.15355	4.56529	4.30022	4.21641	4.15286	5.31843	4.74994	4.81278	chr13	27773495	27780804	-	NM_026206	protein_coding	prolactin family 7, subfamily c, member 1	Prl7c1
17682	Prl8a6	0.637367	0.486848	0.788515	1.0323	0.254127	0.004353	0.499939	0.809565	0.877621	0.710704	0.78579	0.922796	12.4229	11.7731	11.3844	11.4303	12.3288	12.5112	12.2011	11.1619	11.3056	11.5784	11.2473	11.5459	11.1132	11.5859	chr13	27432681	27438688	-	NM_001271379	protein_coding	prolactin family 8, subfamily a, member 6	Prl8a6
17717	Pros1	0.798654	0.634223	0.950549	1.19699	0.446539	0.0336571	0.79385	0.0478337	0.877621	0.710704	0.914417	0.732162	6.08431	5.75995	5.42737	5.68678	5.90965	6.24008	6.05523	5.38827	5.38531	5.58473	5.29683	5.74714	5.60116	5.70811	chr16	62854334	62929340	+	NM_011173	protein_coding	protein S (alpha)	Pros1
17823	Prss57	1.28255	1.57744	1.16202	0.944788	0.0850986	0.0288948	0.152389	0.544409	0.877621	0.710704	0.705599	0.808868	4.24955	4.60856	4.90714	4.8252	4.29204	4.20577	4.51212	4.69895	4.7508	4.85824	5.09113	4.7217	4.79691	4.94774	chr10	79781474	79788985	-	NM_001042710	protein_coding	protease, serine 57	Prss57
17848	Psg21	0.65106	0.526011	0.882035	1.09172	0.186705	0.014862	0.561353	0.442779	0.877621	0.710704	0.811687	0.768532	11.9658	11.3466	11.0389	11.1655	11.808	12.108	11.6329	10.9891	10.838	11.227	11.0255	11.2026	10.9661	11.3071	chr7	18646654	18656725	-	NM_027403	protein_coding	pregnancy-specific glycoprotein 21	Psg21
17850	Psg23	0.697295	0.546273	0.800121	1.02132	0.211092	0.0302473	0.149331	0.809941	0.877621	0.710704	0.705599	0.922796	11.9821	11.462	11.1098	11.1403	11.7381	12.1908	11.5806	11.3327	11.0922	11.1639	11.0718	11.3138	10.9155	11.1638	chr7	18606343	18616501	-	NM_020261	protein_coding	pregnancy-specific glycoprotein 23	Psg23
17852	Psg26	0.630771	0.510889	0.828234	1.02258	0.210518	0.04203	0.373619	0.878991	0.877621	0.710704	0.737875	0.952858	9.88386	9.21905	8.91494	8.94716	9.61394	10.1112	9.45081	8.9428	8.63969	9.14479	8.91636	8.91267	8.71113	9.17926	chr7	18474582	18484149	-	NM_001029893	protein_coding	pregnancy-specific glycoprotein 26	Psg26
17854	Psg28	0.742748	0.539274	0.787878	1.08515	0.448183	0.0226925	0.535679	0.699024	0.877621	0.710704	0.800815	0.877255	10.0556	9.6265	9.16465	9.28255	9.96182	10.1436	10.0704	8.98194	8.73465	9.23183	9.43973	9.16407	8.97181	9.63033	chr7	18422536	18432055	-	NM_054063	protein_coding	pregnancy-specific glycoprotein 28	Psg28
18130	Rab30	0.671921	0.643385	0.968457	1.01141	0.106195	0.0237545	0.840329	0.924426	0.877621	0.710704	0.93359	0.972144	3.49699	2.92335	2.86074	2.87711	3.3938	3.59328	3.11173	2.70663	2.70417	3.07063	2.78104	2.78765	2.72976	3.08777	chr7	92741714	92837117	+	NM_029494	protein_coding	RAB30, member RAS oncogene family	Rab30
18468	Retnlg	1.01102	2.18206	2.28863	1.0604	0.968112	0.0171966	0.00799147	0.554868	0.987563	0.710704	0.66635	0.811374	1.83174	1.84756	2.95743	3.04204	1.83753	1.82593	2.15978	1.44856	3.03438	3.11622	2.68665	3.12673	3.02648	2.96846	chr16	48872608	48874498	+	NM_181596	protein_coding	resistin like gamma	Retnlg
18741	Rnf222	0.995707	1.56287	1.2566	0.800581	0.987453	0.00561944	0.362189	0.0824303	0.994989	0.710704	0.73252	0.732162	2.28793	2.28172	2.93212	2.61124	2.3742	2.19616	1.8954	2.58614	2.83825	2.98421	2.96948	2.46542	2.45137	2.87552	chr11	68888553	68895015	+	NM_177060	protein_coding	ring finger protein 222	Rnf222
19518	Sfrp1	0.9096	0.659233	0.742198	1.02407	0.518161	0.0243379	0.0247021	0.680741	0.877621	0.710704	0.705599	0.868819	1.85844	1.72175	1.2573	1.29162	1.70417	1.9978	1.80917	1.62868	1.34485	1.24159	1.18067	1.39194	1.18236	1.29296	chr8	23411502	23449632	+	NM_013834	protein_coding	secreted frizzled-related protein 1	Sfrp1
19900	Slc2a3	0.959228	1.56769	1.37449	0.841014	0.829752	0.0411682	0.192503	0.251492	0.940836	0.710704	0.705599	0.732162	3.67019	3.61014	4.31884	4.06904	3.41968	3.88357	3.5339	3.68255	4.15011	4.42491	4.36718	3.76794	4.37262	4.00135	chr6	122727809	122742745	-	NM_011401	protein_coding	solute carrier family 2 (facilitated glucose transporter), member 3	Slc2a3
20034	Slc5a5	1.22091	1.57086	1.25585	0.976079	0.117066	0.0342122	0.125563	0.824275	0.877621	0.710704	0.705599	0.929528	2.48609	2.77405	3.13765	3.10272	2.40475	2.56309	2.69836	2.84597	2.91458	3.20066	3.27333	2.94035	3.28514	3.06123	chr8	70882889	70892757	-	NM_053248	protein_coding	solute carrier family 5 (sodium iodide symporter), member 5	Slc5a5
20420	Snrpn	2.1452	1.50026	0.726122	1.03827	0.0476074	0.0287641	0.0457767	0.506704	0.877621	0.710704	0.705599	0.795478	1.55935	2.66046	2.14456	2.19874	1.72403	1.37342	2.49737	2.80696	2.23114	2.0097	2.18355	2.22696	2.12546	2.24106	chr7	59982502	60140219	-	NM_001082962	protein_coding	small nuclear ribonucleoprotein N	Snrpn
20498	Sox11	0.935586	0.628613	0.64319	0.957282	0.27506	0.0100282	0.0264322	0.742288	0.877621	0.710704	0.705599	0.896766	3.0578	2.96175	2.38805	2.32506	3.00467	3.10905	2.92461	2.99795	2.56268	2.20927	2.37045	2.50895	2.00127	2.41604	chr12	27334268	27342718	-	NM_009234	protein_coding	SRY (sex determining region Y)-box 11	Sox11
21043	Susd3	1.61317	2.52864	1.32917	0.847957	0.199327	0.00749738	0.109656	0.0971839	0.877621	0.710704	0.705599	0.732162	3.37471	4.06462	4.71308	4.47514	3.53148	3.19881	3.76399	4.31327	4.77242	4.50872	4.83752	4.41343	4.53338	4.47611	chr13	49230831	49248706	-	NM_028340	protein_coding	sushi domain containing 3	Susd3
21202	Taf7l	0.747142	0.617771	0.917417	1.10954	0.360128	0.0222601	0.715938	0.317187	0.877621	0.710704	0.880108	0.733596	7.33097	6.91043	6.63612	6.78608	7.22783	7.42723	7.25771	6.45211	6.4466	6.86598	6.56269	6.78085	6.70564	6.86721	chrX	134460116	134476490	-	NM_028958	protein_coding	TATA-box binding protein associated factor 7 like	Taf7l
21530	Tff3	2.56609	1.81515	0.680839	0.962508	0.261718	0.0194422	0.402057	0.841916	0.877621	0.710704	0.74783	0.93722	1.21615	2.57573	2.07624	2.02111	1.43198	0.96227	1.86446	3.05	2.18274	2.12162	1.91045	1.53211	1.98451	2.41347	chr17	31125306	31129611	-	NM_011575	protein_coding	trefoil factor 3, intestinal	Tff3
21650	Timp1	1.19621	1.7921	1.35818	0.906572	0.0957335	0.0454282	0.00162221	0.414387	0.877621	0.710704	0.543959	0.760284	1.89431	2.15277	2.73596	2.59445	1.79661	1.9858	2.15522	2.15031	2.48758	2.69118	2.98537	2.62124	2.62086	2.53973	chrX	20870166	20874737	+	NM_001044384	protein_coding	tissue inhibitor of metalloproteinase 1	Timp1
22028	Tmsb15b1	0.757516	0.621686	0.854644	1.04137	0.486348	0.0392005	0.658689	0.810754	0.877621	0.710704	0.856244	0.92291	1.51322	1.11257	0.827482	0.885968	1.36248	1.64969	1.55052	0.48066	0.768122	1.07327	0.600746	0.701758	0.688869	1.20508	chrX	136974022	136974239	-	NM_001081983	protein_coding	thymosin beta 15b1	Tmsb15b1
22163	Tpbpa	0.721831	0.584551	0.910554	1.12439	0.309837	0.0195618	0.685595	0.275327	0.877621	0.710704	0.868382	0.732199	12.9804	12.5101	12.2058	12.375	12.828	13.1183	12.8317	12.0958	12.0131	12.3559	12.2279	12.4363	12.183	12.4876	chr13	60938692	60941935	-	NM_009411	protein_coding	trophoblast specific protein alpha	Tpbpa
22164	Tpbpb	0.678975	0.575564	0.915719	1.08025	0.248224	0.0267145	0.678026	0.421427	0.877621	0.710704	0.864247	0.760977	13.0774	12.5188	12.2805	12.3918	12.8943	13.2399	12.8232	12.1326	12.0634	12.4286	12.3253	12.4628	12.2468	12.4557	chr13	60901295	60904847	-	NM_026429	protein_coding	trophoblast specific protein beta	Tpbpb
22184	Tppp	0.991233	0.621805	0.656039	1.04581	0.922739	0.0371777	0.0827529	0.828288	0.970862	0.710704	0.705599	0.931439	2.45854	2.44584	1.77307	1.83769	2.56932	2.33853	2.43802	2.45361	2.03871	1.50481	1.72543	1.6163	1.56265	2.23367	chr13	74009419	74035753	+	NM_182839	protein_coding	tubulin polymerization promoting protein	Tppp
22571	Tubb3	1.35912	1.63162	1.10426	0.919835	0.141844	0.0362667	0.304121	0.390163	0.877621	0.710704	0.717571	0.748277	5.75267	6.19534	6.45897	6.33842	5.74163	5.76363	6.02457	6.34802	6.38905	6.28469	6.67447	6.35202	6.31091	6.35194	chr8	123411564	123422010	+	NM_023279	protein_coding	tubulin, beta 3 class III	Tubb3
22750	Uchl3	0.779706	0.662488	0.881881	1.03792	0.285109	0.00295153	0.509505	0.62429	0.877621	0.710704	0.788488	0.841194	5.36178	5.00278	4.76775	4.82144	5.37493	5.34852	5.25986	4.68975	4.64036	4.85108	4.80344	4.8978	4.6539	4.89908	chr14	101653967	101696125	+	NM_016723	protein_coding	ubiquitin carboxyl-terminal esterase L3 (ubiquitin thiolesterase)	Uchl3
22989	Vcan	1.10295	0.646508	0.85054	1.45102	0.61956	0.0450939	0.506756	0.140192	0.880138	0.710704	0.787046	0.732162	4.11355	4.25491	3.48429	4.02137	3.89589	4.30265	4.38988	4.10601	3.54047	3.49511	3.41448	4.4391	3.71891	3.79249	chr13	89655310	89742512	-	NM_001081249	protein_coding	versican	Vcan
24265	Zmat4	0.715161	0.522037	0.820927	1.12462	0.221902	0.0285848	0.156365	0.276232	0.877621	0.710704	0.705599	0.732199	2.72791	2.24425	1.79014	1.95958	2.49021	2.93194	2.35672	2.12227	1.92141	1.61672	1.81588	2.12184	1.77329	1.96259	chr8	23669661	24063116	+	NM_001277239	protein_coding	zinc finger, matrin type 4	Zmat4
Abbreviations: PBS, phosphate-buffered saline; LPS, lipopolysaccharide.

## Sheet: DEGs in male placentas
Supplementary Table 2. Differentially expressed genes (DEGs) reaching statistical significance (p-value < 0.05; fold change < 1.5) in male placentas exposed to LPS (400 μg/kg) for 48 h
		Fold change				p-value				FDR				Average of normalized data (log2)				Normalized data (log2)										Annotation							Gene information
ID	Gene symbol	PBS_Male/ PBS_Female	LPS_Female/ PBS_Female	LPS_Male/ PBS_Male	LPS_Male/ LPS_Female	PBS_Male/ PBS_Female	LPS_Female/ PBS_Female	LPS_Male/ PBS_Male	LPS_Male/ LPS_Female	PBS_Male/ PBS_Female	LPS_Female/ PBS_Female	LPS_Male/ PBS_Male	LPS_Male/ LPS_Female	PBS_Female	PBS_Male	LPS_Female	LPS_Male	PBS_Female_1	PBS_Female_2	PBS_Male_1	PBS_Male_2	LPS_Female_1	LPS_Female_2	LPS_Female_3	LPS_Male_1	LPS_Male_2	LPS_Male_3	chromosome	start	end	strand	transcript_id	bioType	Description	NCBI search
80	1600015I10Rik	0.510823	0.311126	0.329765	0.541424	0.106053	0.0237409	0.00900871	0.176799	0.877621	0.710704	0.679949	0.732162	8.36398	7.39488	6.67955	5.79438	8.08998	8.59416	7.42913	7.35978	7.20378	5.93794	6.62631	6.09275	4.76029	6.1527	chr6	48929896	48933687	+	NM_001081273	protein_coding	RIKEN cDNA 1600015I10 gene	1600015I10Rik
463	1810011O10Rik	1.15125	0.875793	0.657474	0.864261	0.412473	0.38891	0.015645	0.190702	0.877621	0.736811	0.705599	0.732162	3.67131	3.8745	3.47997	3.26951	3.85016	3.46711	3.79012	3.95423	3.6572	3.35476	3.40963	3.37303	3.07271	3.34418	chr8	24437616	24438946	-	NM_026931	protein_coding	RIKEN cDNA 1810011O10 gene	1810011O10Rik
1885	Abhd14a	1.63944	1.17411	0.645949	0.901955	0.0790738	0.348843	0.047451	0.478639	0.877621	0.725152	0.705599	0.783268	2.51278	3.22598	2.74435	2.59548	2.53231	2.49297	3.04741	3.38487	2.74747	2.45748	2.98087	2.44636	2.50944	2.80473	chr9	106440051	106447678	-	NM_001110272	protein_coding	abhydrolase domain containing 14A	Abhd14a
2090	Adamts15	0.747382	0.563013	0.650869	0.864007	0.38658	0.0955044	0.0174518	0.291743	0.877621	0.710704	0.705599	0.732199	5.42931	5.00923	4.60055	4.38967	5.06977	5.71688	5.12963	4.87785	4.60316	4.30452	4.84385	4.40058	4.28035	4.48104	chr9	30899155	30922452	-	NM_001024139	protein_coding	a disintegrin-like and metallopeptidase (reprolysin type) with thrombospondin type 1 motif, 15	Adamts15
2135	Add2	0.913861	0.676661	0.590899	0.798035	0.0467316	0.0308609	0.00557274	0.145258	0.877621	0.710704	0.624703	0.732162	3.15144	3.02149	2.58795	2.26247	3.16883	3.13384	3.04501	2.99757	2.76379	2.29058	2.66743	2.37774	2.03571	2.34962	chr6	86028681	86124409	+	NM_001271857	protein_coding	adducin 2 (beta)	Add2
2484	Angpt2	1.0581	0.774715	0.594054	0.811353	0.65969	0.188359	0.00767577	0.197787	0.889455	0.710704	0.66635	0.732162	3.875	3.95647	3.50673	3.20513	4.0294	3.70207	3.94117	3.97161	3.57465	3.19026	3.70682	3.39311	2.9803	3.21254	chr8	18690263	18741562	-	NM_007426	protein_coding	angiopoietin 2	Angpt2
2521	Ankrd23	1.38378	0.940883	0.654039	0.96191	0.198133	0.540136	0.0362727	0.373543	0.877621	0.797759	0.705599	0.74337	3.42808	3.8967	3.34017	3.28414	3.57732	3.26161	3.7072	4.06417	3.35819	3.38475	3.27533	3.26326	3.36937	3.21548	chr1	36530534	36535729	-	NM_153502	protein_coding	ankyrin repeat domain 23	Ankrd23
2652	Apln	1.22613	0.894832	0.641573	0.879108	0.535792	0.689898	0.00327341	0.195359	0.877621	0.869399	0.563113	0.732162	1.82602	2.12014	1.66571	1.47982	2.20969	1.30181	2.13919	2.10083	1.4717	1.71474	1.7917	1.48353	1.35069	1.5949	chrX	48025146	48034852	-	NM_013912	protein_coding	apelin	Apln
2989	Atf5	1.10652	0.807278	0.622015	0.852585	0.165519	0.0516511	0.00347311	0.0917763	0.877621	0.710704	0.563113	0.732162	4.8379	4.98393	4.52903	4.29895	4.80446	4.87058	4.92519	5.04037	4.64599	4.36511	4.56179	4.40646	4.28108	4.2019	chr7	44812256	44816658	-	NR_033136	protein_coding	activating transcription factor 5	Atf5
3292	BC048679	0.460265	0.964913	1.6014	0.763868	0.01871	0.741419	0.00181332	0.0243866	0.877621	0.892885	0.543959	0.732162	1.61724	0.497779	1.56571	1.17711	1.50583	1.72066	0.526242	0.468743	1.5429	1.41057	1.72617	1.15978	1.24866	1.11985	chr7	81494274	81498330	-	NM_183143	protein_coding	cDNA sequence BC048679	BC048679
3483	Birc7	1.23319	0.826776	0.632996	0.944153	0.00914979	0.0724663	0.00293471	0.495176	0.877621	0.710704	0.563113	0.790422	1.44227	1.74466	1.16784	1.08493	1.44815	1.43637	1.71859	1.77027	1.28046	0.989791	1.21734	1.07197	0.968944	1.20421	chr2	180929023	180934010	+	NM_001163247	protein_coding	baculoviral IAP repeat-containing 7 (livin)	Birc7
4089	Ccdc42	1.01682	1.3891	1.50158	1.09916	0.929502	0.0529347	0.0283267	0.236368	0.97298	0.710704	0.705599	0.732162	1.71394	1.738	2.18808	2.32449	1.69921	1.72852	1.47745	1.95863	2.12977	2.04267	2.3714	2.34979	2.33738	2.28548	chr11	68587037	68597951	+	NM_177779	protein_coding	coiled-coil domain containing 42	Ccdc42
4157	Ccl2	0.947316	2.03576	2.10517	0.979612	0.523538	0.0114115	0.0442399	0.889021	0.877621	0.710704	0.705599	0.957468	1.52561	1.44753	2.55118	2.52147	1.49209	1.55838	1.54297	1.34532	2.34726	2.70036	2.58382	2.34389	2.83205	2.32981	chr11	82035577	82037452	+	NM_011333	protein_coding	chemokine (C-C motif) ligand 2	Ccl2
4166	Ccl27a	1.05551	0.783601	0.656359	0.884111	0.757066	0.281976	0.0235287	0.463071	0.916057	0.712553	0.705599	0.776933	5.5281	5.60603	5.17629	4.99859	5.34427	5.69113	5.46057	5.73816	5.05033	4.88035	5.52005	5.07243	5.04647	4.86844	chr4	41769470	41774134	-	NM_001048179	protein_coding	chemokine (C-C motif) ligand 27A	Ccl27a
4740	Chst5	1.07226	0.861017	0.634853	0.79061	0.727575	0.569211	0.0237373	0.297957	0.907073	0.812239	0.705599	0.732199	2.07037	2.17103	1.85448	1.51552	1.78822	2.30626	2.12753	2.21325	2.15897	1.35033	1.93847	1.47889	1.26199	1.7619	chr8	111889135	111910199	-	NM_019950	protein_coding	carbohydrate (N-acetylglucosamine 6-O) sulfotransferase 5	Chst5
5081	Col7a1	0.788422	1.68535	1.74146	0.814667	0.354059	0.0957366	0.0268837	0.238295	0.877621	0.710704	0.705599	0.732162	2.11233	1.76937	2.86538	2.56966	2.00641	2.211	1.43748	2.039	2.90927	2.47496	3.13585	2.66254	2.59398	2.44388	chr9	108953745	108984875	+	NM_007738	protein_coding	collagen, type VII, alpha 1	Col7a1
5394	Ctf1	0.804919	1.19213	1.54655	1.04423	0.141203	0.173522	0.00230637	0.532742	0.877621	0.710704	0.543959	0.804085	2.41468	2.1016	2.66822	2.73066	2.29187	2.52786	2.08252	2.12043	2.78569	2.49839	2.70556	2.70947	2.80596	2.67325	chr7	127712736	127718185	+	NM_007795	protein_coding	cardiotrophin 1	Ctf1
6283	Doxl2	0.918219	0.453432	0.381226	0.772	0.506962	0.00894623	0.014942	0.336236	0.877621	0.710704	0.705599	0.741734	9.43219	9.3091	8.29114	7.91781	9.48806	9.37405	9.44984	9.15313	8.42347	7.80646	8.54124	8.0413	7.24579	8.27735	chr6	48975143	48978745	+	NM_001029987	protein_coding	diamine oxidase-like protein 2	Doxl2
6915	Ermap	0.700781	0.774124	1.71111	1.54899	0.149964	0.0634963	0.0394942	0.0134414	0.877621	0.710704	0.705599	0.732162	1.22157	0.708602	0.852203	1.48353	1.23684	1.20613	0.955274	0.410874	0.621633	1.01265	0.894942	1.46586	1.64939	1.31596	chr4	119175457	119190011	-	NM_013848	protein_coding	erythroblast membrane-associated protein	Ermap
7040	F11	0.920003	0.588102	0.585554	0.916015	0.742457	0.0657016	0.0230204	0.362695	0.910807	0.710704	0.705599	0.74337	4.69757	4.57728	3.93171	3.80516	4.39535	4.94732	4.41734	4.72125	3.87745	3.85163	4.05724	3.99724	3.64257	3.75251	chr8	45241168	45262031	-	NM_028066	protein_coding	coagulation factor XI	F11
7805	Fxyd1	1.62232	0.92885	0.346846	0.605797	0.242092	0.614848	0.0353358	0.0297893	0.877621	0.834889	0.705599	0.732162	2.26652	2.96457	2.16004	1.43694	2.38808	2.13376	2.59294	3.25982	2.18032	2.36147	1.90161	1.03087	1.67937	1.52419	chr7	31051678	31055656	-	NM_194321	protein_coding	FXYD domain-containing ion transport regulator 1	Fxyd1
8066	Ggt1	0.931604	0.704811	0.599133	0.791921	0.457953	0.134222	0.0218073	0.297722	0.877621	0.710704	0.705599	0.732199	5.61195	5.50974	5.10726	4.77069	5.59497	5.62874	5.39024	5.6201	4.95807	4.76258	5.49767	4.84443	4.49385	4.93696	chr10	75568662	75586191	+	NM_001305992	protein_coding	gamma-glutamyltransferase 1	Ggt1
8310	Gm11127	1.38771	0.863028	0.599329	0.963692	0.0216807	0.442473	0.0284655	0.852763	0.877621	0.754583	0.705599	0.941288	3.48025	3.95295	3.26773	3.21438	3.39654	3.55937	3.96722	3.93855	3.56335	2.87781	3.28126	2.91356	3.53542	3.12353	chr17	36055816	36058371	-	NM_001199967	protein_coding	predicted gene 11127	Gm11127
9275	Gm7120	0.523969	0.636097	1.64646	1.35623	0.289537	0.253244	0.0430401	0.0743181	0.877621	0.710704	0.705599	0.732162	4.45764	3.52519	3.80496	4.24456	3.87453	4.87175	3.45456	3.59253	3.62468	3.72538	4.03286	4.0824	4.47773	4.14125	chr13	119488039	119610459	+	NM_001039244	protein_coding	predicted gene 7120	Gm7120
9530	Gpnmb	0.987698	0.769634	0.598964	0.768672	0.927055	0.331321	0.0404085	0.338995	0.971848	0.722561	0.705599	0.742655	4.63097	4.61312	4.25322	3.87366	4.59504	4.66604	4.43228	4.77379	4.57374	3.52836	4.45003	3.894	3.59576	4.08903	chr6	49036518	49058182	+	NM_053110	protein_coding	glycoprotein (transmembrane) nmb	Gpnmb
9866	H2-Q2	1.71487	0.686839	0.405603	1.01269	0.144465	0.253122	0.00394554	0.926559	0.877621	0.710704	0.600315	0.973609	1.61473	2.39283	1.07278	1.09097	1.98489	1.11555	2.31541	2.46631	0.930232	1.13352	1.14465	1.00011	1.38925	0.824524	chr17	35342333	35345722	+	NM_010392	protein_coding	histocompatibility 2, Q region locus 2	H2-Q2
10580	Igip	0.67325	0.800614	1.54945	1.30296	0.125974	0.192254	0.0230801	0.0480339	0.877621	0.710704	0.705599	0.732162	3.00679	2.436	2.68597	3.06776	2.90522	3.10167	2.65244	2.18125	2.5059	2.95814	2.54945	3.12352	3.05635	3.02154	chr18	36300101	36301478	+	NM_001267796	protein_coding	IgA inducing protein	Igip
10856	Isoc2b	1.33625	0.920416	0.643687	0.9345	0.284355	0.685989	0.0290694	0.577689	0.877621	0.867311	0.705599	0.822444	1.83883	2.25703	1.71919	1.62146	1.56525	2.06871	2.0792	2.41532	1.72026	1.4317	1.9579	1.65497	1.52806	1.67691	chr7	4844960	4866179	-	NM_026158	protein_coding	isochorismatase domain containing 2b	Isoc2b
11073	Kcnk2	0.835121	0.538418	0.555556	0.861703	0.272209	0.0137086	0.025384	0.371026	0.877621	0.710704	0.705599	0.74337	3.30284	3.0429	2.40964	2.1949	3.21117	3.38904	3.1921	2.87647	2.69102	2.28986	2.19928	2.43283	2.15903	1.95238	chr1	189207930	189402273	-	NM_010607	protein_coding	potassium channel, subfamily K, member 2	Kcnk2
11435	Krt80	1.19523	0.801642	0.598138	0.891814	0.242963	0.0621297	0.0104479	0.141309	0.877621	0.710704	0.679949	0.732162	3.40699	3.66429	3.08802	2.92284	3.52145	3.28266	3.55669	3.76441	3.09288	3.01267	3.15499	2.74939	2.9711	3.03288	chr15	101349571	101370125	-	NM_028770	protein_coding	keratin 80	Krt80
11587	Lars2	4.12915	0.991688	0.212575	0.885109	0.0210703	0.954012	0.00363799	0.553935	0.877621	0.982271	0.600315	0.811374	3.87473	5.92057	3.86269	3.68661	3.97474	3.76726	6.07167	5.75177	4.05444	3.57643	3.91625	4.0479	3.71461	3.16343	chr9	123366940	123462664	+	NM_153168	protein_coding	leucyl-tRNA synthetase, mitochondrial	Lars2
12030	Ly6d	1.04458	0.656348	0.452051	0.719438	0.897527	0.28365	0.0349532	0.309924	0.962946	0.71305	0.705599	0.732772	2.12436	2.18728	1.51689	1.04184	2.49079	1.63197	2.042	2.31926	1.61153	0.91911	1.86335	0.577871	0.773135	1.57285	chr15	74762056	74763567	-	NM_010742	protein_coding	lymphocyte antigen 6 complex, locus D	Ly6d
12041	Ly6k	0.780074	0.650799	0.659593	0.790614	0.124264	0.0467205	0.0175282	0.159784	0.877621	0.710704	0.705599	0.732162	2.8652	2.50688	2.24548	1.90653	2.80058	2.92704	2.63712	2.3637	2.41438	1.84598	2.40598	1.90172	1.87422	1.94281	chr15	74796874	74799968	-	NM_029627	protein_coding	lymphocyte antigen 6 complex, locus K	Ly6k
12054	Lypd3	1.33882	0.978552	0.635226	0.869092	0.301032	0.932583	0.0363011	0.451227	0.877621	0.973772	0.705599	0.77087	0.777389	1.19835	0.74611	0.54369	0.372728	1.09306	1.1807	1.21578	0.950293	0.375765	0.849598	0.503667	0.227019	0.835812	chr7	24636570	24641118	+	NM_133743	protein_coding	Ly6/Plaur domain containing 3	Lypd3
12102	Madcam1	0.895617	3.90418	4.07471	0.934738	0.0918228	0.0140152	0.0356668	0.744352	0.877621	0.710704	0.705599	0.897149	0.462993	0.303947	2.42801	2.33065	0.429738	0.495499	0.262672	0.344074	2.06673	2.5542	2.60448	1.84671	2.67553	2.35202	chr10	79664574	79668536	+	NM_013591	protein_coding	mucosal vascular addressin cell adhesion molecule 1	Madcam1
12381	Mdk	1.31822	0.881868	0.538801	0.805401	0.238644	0.598628	0.0114754	0.28388	0.877621	0.827755	0.694773	0.732199	4.76927	5.16786	4.58791	4.27568	5.01056	4.47935	5.10092	5.23184	4.90647	4.27101	4.51408	4.48668	3.93739	4.34819	chr2	91929805	91932297	-	NM_001291483	protein_coding	midkine	Mdk
12491	Mettl7a1	1.41858	1.06361	0.572333	0.763345	0.201466	0.742254	0.00254142	0.0203493	0.877621	0.893444	0.563113	0.732162	2.58153	3.08598	2.67049	2.2809	2.86212	2.23287	3.02284	3.14647	2.80993	2.54592	2.64319	2.35363	2.14953	2.331	chr15	100304817	100314348	+	NM_027334	protein_coding	methyltransferase like 7A1	Mettl7a1
12536	Mgat3	1.15806	0.826827	0.666204	0.933088	0.347862	0.250164	0.000327886	0.404172	0.877621	0.710704	0	0.755664	3.15068	3.36239	2.87634	2.77642	3.32565	2.95152	3.38212	3.34239	3.06256	2.73863	2.80727	2.81354	2.78421	2.73028	chr15	80173721	80215519	+	NM_010795	protein_coding	mannoside acetylglucosaminyltransferase 3	Mgat3
16943	Phldb3	1.10092	0.900569	0.64614	0.789887	0.28451	0.570632	0.0183981	0.223115	0.877621	0.813525	0.705599	0.732162	4.6615	4.80021	4.51041	4.17013	4.60227	4.71839	4.72365	4.87291	4.51824	4.13018	4.80465	4.25662	3.92748	4.29844	chr7	24611328	24629297	+	NM_001102613	protein_coding	pleckstrin homology like domain, family B, member 3	Phldb3
17399	Pou3f1	0.991416	0.713186	0.633162	0.880173	0.922755	0.0614377	0.0121837	0.346194	0.970862	0.710704	0.704511	0.742655	2.56065	2.54821	2.073	1.88886	2.45573	2.65846	2.49653	2.59811	1.98051	1.89554	2.30915	2.03281	1.65841	1.9492	chr4	124657646	124660655	+	NM_011141	protein_coding	POU domain, class 3, transcription factor 1	Pou3f1
18235	Ranbp17	0.748768	0.964119	1.52449	1.18397	0.202359	0.76419	0.0259546	0.09449	0.877621	0.903606	0.705599	0.732162	1.94608	1.52867	1.89337	2.137	1.88185	2.00757	1.75482	1.26036	1.88224	2.09357	1.67379	2.15537	2.11743	2.13795	chr11	33211794	33513746	-	NM_023146	protein_coding	RAN binding protein 17	Ranbp17
18290	Rasl11b	1.05807	0.742926	0.631663	0.899612	0.175561	0.0174614	4.87549e-05	0.13078	0.877621	0.710704	0	0.732162	4.18054	4.26198	3.75183	3.5992	4.22048	4.13946	4.26548	4.25847	3.72747	3.63147	3.88511	3.6342	3.58721	3.57553	chr5	74195326	74199477	+	NM_026878	protein_coding	RAS-like, family 11, member B	Rasl11b
18468	Retnlg	1.01102	2.18206	2.28863	1.0604	0.968112	0.0171966	0.00799147	0.554868	0.987563	0.710704	0.66635	0.811374	1.83174	1.84756	2.95743	3.04204	1.83753	1.82593	2.15978	1.44856	3.03438	3.11622	2.68665	3.12673	3.02648	2.96846	chr16	48872608	48874498	+	NM_181596	protein_coding	resistin like gamma	Retnlg
19069	S100a9	1.05811	2.2641	1.92438	0.89935	0.868726	0.0668389	0.00279166	0.501853	0.95381	0.710704	0.563113	0.793613	3.82634	3.90783	5.00527	4.85223	4.20832	3.3053	3.99569	3.81427	4.78425	5.34431	4.81615	4.90782	4.89916	4.74388	chr3	90692630	90695721	-	NM_001281852	protein_coding	S100 calcium binding protein A9 (calgranulin B)	S100a9
19199	Scgb1a1	1.42696	0.869206	0.622867	1.02255	0.223764	0.68654	0.0159003	0.925644	0.877621	0.867834	0.705599	0.972789	2.18547	2.69842	1.98324	2.01542	2.50153	1.78016	2.71019	2.68656	1.89525	1.42175	2.44955	2.21503	1.73633	2.05454	chr19	9083642	9087956	-	NM_011681	protein_coding	secretoglobin, family 1A, member 1 (uteroglobin)	Scgb1a1
19911	Slc30a3	1.13173	0.921079	0.627103	0.770524	0.535907	0.734341	0.0495563	0.266857	0.877621	0.891056	0.705599	0.732162	3.60556	3.7841	3.48696	3.11087	3.35318	3.8203	3.68313	3.87846	3.60831	2.99877	3.74918	3.20842	2.69199	3.35215	chr5	31086106	31093527	-	NM_011773	protein_coding	solute carrier family 30 (zinc transporter), member 3	Slc30a3
19957	Slc37a1	1.84955	1.08919	0.503094	0.8543	0.123435	0.717324	0.0310049	0.397641	0.877621	0.882232	0.705599	0.753109	2.98015	3.86733	3.10341	2.87623	3.15448	2.78182	3.60846	4.08673	3.43813	2.71438	3.06723	3.02439	2.70575	2.88098	chr17	31295483	31350698	+	NM_153062	protein_coding	solute carrier family 37 (glycerol-3-phosphate transporter), member 1	Slc37a1
20498	Sox11	0.935586	0.628613	0.64319	0.957282	0.27506	0.0100282	0.0264322	0.742288	0.877621	0.710704	0.705599	0.896766	3.0578	2.96175	2.38805	2.32506	3.00467	3.10905	2.92461	2.99795	2.56268	2.20927	2.37045	2.50895	2.00127	2.41604	chr12	27334268	27342718	-	NM_009234	protein_coding	SRY (sex determining region Y)-box 11	Sox11
20510	Sox4	1.07325	0.844567	0.614064	0.780335	0.413703	0.304708	0.00886888	0.145413	0.877621	0.718601	0.679949	0.732162	4.86818	4.97017	4.62447	4.26663	4.90776	4.82749	4.87869	5.0562	4.82534	4.25952	4.72761	4.41713	4.17352	4.19649	chr13	28950730	28953682	-	NM_009238	protein_coding	SRY (sex determining region Y)-box 4	Sox4
20896	Stfa2	0.914659	1.40194	1.77876	1.1605	0.761395	0.53883	0.0373222	0.646249	0.917731	0.797076	0.705599	0.85181	0.59757	0.468876	1.085	1.29975	0.881921	0.243066	0.637481	0.277927	0.864148	1.75451	0.226167	1.40048	1.43541	1.02933	chr16	36403946	36408363	-	NM_001082545	protein_coding	stefin A2	Stfa2
21614	Thy1	1.42501	0.953557	0.558029	0.833928	0.241159	0.812617	0.0147063	0.118325	0.877621	0.924949	0.705599	0.732162	0.946925	1.4579	0.878316	0.61631	1.21992	0.609922	1.29507	1.6042	0.778162	0.759242	1.07529	0.513649	0.746042	0.579187	chr9	44043384	44048579	+	NM_009382	protein_coding	thymus cell antigen 1, theta	Thy1
21831	Tmem178	1.05345	0.734923	0.569391	0.81617	0.597485	0.0165088	0.0064417	0.0381147	0.878881	0.710704	0.624703	0.732162	1.76557	1.84069	1.32124	1.02818	1.7344	1.79609	1.72192	1.95041	1.28099	1.20385	1.46613	1.10906	1.01392	0.957464	chr17	80944632	81001816	+	NM_026516	protein_coding	transmembrane protein 178	Tmem178
22075	Tnfsf13	0.609811	0.805996	1.87958	1.42208	0.103293	0.294699	0.0135504	0.0461116	0.877621	0.716897	0.705599	0.732162	1.43815	0.724582	1.12699	1.63499	1.23415	1.61685	0.802999	0.641657	0.768778	1.33421	1.2184	1.43033	1.75317	1.70112	chr11	69682577	69684333	-	NM_001159505	protein_coding	tumor necrosis factor (ligand) superfamily, member 13	Tnfsf13
22156	Tor3a	0.930307	1.42553	1.55788	1.01668	0.484239	0.0525091	0.022847	0.866438	0.877621	0.710704	0.705599	0.948019	2.92826	2.82404	3.43977	3.46363	3.01207	2.83929	2.90822	2.73465	3.62852	3.34834	3.32201	3.52971	3.56479	3.28001	chr1	156653617	156674339	-	NM_023141	protein_coding	torsin family 3, member A	Tor3a
22263	Trib3	1.01154	0.708577	0.577655	0.824645	0.829928	0.0126632	0.00188323	0.0509944	0.940836	0.710704	0.543959	0.732162	2.4241	2.44066	1.92709	1.64894	2.38062	2.4663	2.38715	2.49225	1.96342	1.76865	2.03613	1.75844	1.6128	1.56867	chr2	152337425	152344060	-	NM_175093	protein_coding	tribbles pseudokinase 3	Trib3
22697	Ube2ql1	1.04489	0.620455	0.473856	0.798008	0.705122	0.0718028	0.0240321	0.404795	0.899955	0.710704	0.705599	0.756261	3.9431	4.00646	3.2545	2.92898	4.00479	3.87865	4.12962	3.87178	3.66927	2.91099	3.06808	3.33504	2.50109	2.82673	chr13	69702832	69739897	-	NM_001145162	protein_coding	ubiquitin-conjugating enzyme E2Q family-like 1	Ube2ql1
22748	Uchl1	1.20244	0.949745	0.643668	0.814927	0.240241	0.560022	0.0100977	0.0142898	0.877621	0.807697	0.679949	0.732162	0.913945	1.17991	0.839558	0.544301	0.767217	1.04712	1.26744	1.08673	0.847869	0.780075	0.888652	0.528911	0.665309	0.428886	chr5	66676121	66687234	+	NM_011670	protein_coding	ubiquitin carboxy-terminal hydrolase L1	Uchl1
23420	Vwa1	1.38861	0.980449	0.657394	0.931067	0.216503	0.900951	0.0184037	0.277217	0.877621	0.960918	0.705599	0.732199	0.833888	1.30753	0.805402	0.702359	1.0684	0.553719	1.1682	1.43458	0.89559	0.666072	0.844611	0.738006	0.613741	0.751377	chr4	155768495	155774561	-	NM_147776	protein_coding	von Willebrand factor A domain containing 1	Vwa1
23540	Wfdc17	0.729444	1.42312	2.35717	1.20821	0.371523	0.334617	0.0335313	0.412649	0.877621	0.723003	0.705599	0.760284	2.39465	1.93951	2.9037	3.17657	2.55563	2.21342	2.29721	1.46282	3.08133	3.22868	2.2055	3.33248	3.28781	2.86493	chr11	83704056	83706269	+	NM_001081957	protein_coding	WAP four-disulfide core domain 17	Wfdc17
Abbreviations: PBS, phosphate-buffered saline; LPS, lipopolysaccharide.
