# Supplementary material for: Regulation of sexually dimorphic placental adaptation in LPS exposure-induced intrauterine growth restriction
Source: Mol Med. 2023 Sep 18;29:114. doi: 10.1186/s10020-023-00688-5 (PMC10506314; doi:10.1186/s10020-023-00688-5)
Supplement: Supplementary file 8 — Supplementary Table 3. Differentially expressed lncRNAs reaching statistical significance (p-value < 0.05; fold change < 1.5) in female placentas exposed to LPS (400 μg/kg) for 48 h [file 10020_2023_688_MOESM8_ESM.xlsx]

## Sheet: DEGs in female placentas
Supplementary Table 3. Differentially expressed lncRNAs reaching statistical significance (p-value < 0.05; fold change < 1.5) in female placentas exposed to LPS (400 μg/kg) for 48 h
		Fold change				p-value				FDR				Average of normalized data (log2)				Normalized data (log2)										lncRNA Annotation				Near gene Annotation
Gene ID	lncRNA ID	PBS_Male/ PBS_Female	LPS_Female/ PBS_Female	LPS_Male/ PBS_Male	LPS_Male/ LPS_Female	PBS_Male/ PBS_Female	LPS_Female/ PBS_Female	LPS_Male/ PBS_Male	LPS_Male/ LPS_Female	PBS_Male/ PBS_Female	LPS_Female/ PBS_Female	LPS_Male/ PBS_Male	LPS_Male/ LPS_Female	PBS_Female	PBS_Male	LPS_Female	LPS_Male	PBS_Female_1	PBS_Female_2	PBS_Male_1	PBS_Male_2	LPS_Female_1	LPS_Female_2	LPS_Female_3	LPS_Male_1	LPS_Male_2	LPS_Male_3	chr	start	end	strand	Gene ID	chr	start	end	strand	Entrez ID	Description	transcript_id
677	NONMMUG001360.2	1.0373	2.41239	1.4072	0.605082	0.9201	0.0142971	0.666669	0.2419	1	0.947	0.943	0.932	0.348812	0.401648	1.61927	0.894474	0.625634	0.0059532	0	0.715483	1.39408	1.72801	1.7118	0	0.00919331	1.83609	chr1	91645602	91650681	-	Asb1	chr1	91540565	91559590	+	65247	ankyrin repeat and SOCS box-containing 1	NM_001039126
713	NONMMUG001446.2	0.593412	0.665601	1.10898	0.988704	0.15197	0.0113717	0.776552	0.957323	0.972	0.906	0.985	0.995	1.84972	1.09683	1.26245	1.24606	1.91883	1.77713	1.4656	0.600168	1.21017	1.41097	1.15334	0.650699	1.2588	1.65667	chr1	97878381	97880065	-	Pam	chr1	97821094	98095632	-	18484	peptidylglycine alpha-amidating monooxygenase	NM_013626
825	NONMMUG001606.2	0.459352	0.431792	1.13456	1.20697	0.0832593	0.0231097	0.498802	0.279365	0.972	0.949	0.88	0.932	1.43984	0.317515	0.228251	0.499646	1.22275	1.62851	0	0.5776	0	0.59729	0.00197683	0.499559	0.327235	0.653712	chr1	121300136	121300831	-	Insig2	chr1	121304353	121332589	-	72999	insulin induced gene 2	NM_001271531
1080	NONMMUG002075.2	1.49271	1.90112	1.43561	1.12721	0.600015	0.0246649	0.427681	0.520655	0.976	0.949	0.86	0.94	0.515599	1.09354	1.44245	1.6152	0.379209	0.640201	1.70838	0	1.41412	1.64734	1.2363	1.74823	1.85885	1.1401	chr1	153899311	153900228	-	Glul	chr1	153899929	153909723	+	14645	glutamate-ammonia ligase (glutamine synthetase)	NM_008131
1354	NONMMUG002611.2	1.10128	0.637233	0.622828	1.07639	0.163919	0.0447734	0.0221535	0.677399	0.972	0.949	0.731	0.954	3.33703	3.47621	2.68692	2.79312	3.39277	3.27904	3.44225	3.5094	2.52437	2.45665	3.01355	3.01872	2.48438	2.82647	chr1	180689681	180690685	+	Mixl1	chr1	180693048	180697034	-	27217	Mix1 homeobox-like 1 (Xenopus laevis)	NM_013729
1438	NONMMUG002742.2	0.350915	0.495138	2.33155	1.65242	1	0.0199009	1	0.0724953	1	0.949	1	0.932	1.51081	0	0.49671	1.22129	1.61339	1.40037	0	0	0.786829	0.00739523	0.587421	1.55645	1.11184	0.920025	chr1	186738340	186738849	-	Rrp15	chr1	186721087	186749358	-	67223	ribosomal RNA processing 15 homolog (S. cerevisiae)	NM_026041
1711	NONMMUG003211.2	0.785779	0.488395	0.568664	0.914925	0.348818	0.00988052	0.0932812	0.615594	0.972	0.89	0.78	0.948	3.29521	2.94741	2.26133	2.13306	3.14157	3.43406	3.19138	2.65361	2.36828	2.04485	2.34865	2.43498	1.64165	2.2115	chr10	23102962	23104326	-	Eya4	chr10	23104168	23349903	-	14051	EYA transcriptional coactivator and phosphatase 4	NM_010167
2008	NONMMUG003693.2	0.873515	0.541035	0.941687	1.52038	0.357332	0.0264084	0.588138	0.0347405	0.972	0.949	0.914	0.932	1.15138	0.956285	0.265175	0.869604	1.16614	1.13647	1.12171	0.76941	0	0.0264749	0.666142	0.826485	0.946296	0.832853	chr10	58498204	58502372	+	Ccdc138	chr10	58497937	58576244	+	76138	coiled-coil domain containing 138	NM_001162956
2038	NONMMUG003755.2	0.632446	0.411609	1.27317	1.95625	0.283825	0.0459818	0.566258	0.124346	0.972	0.949	0.905	0.932	2.40347	1.74249	1.12282	2.09091	2.64855	2.10808	1.282	2.09101	1.40485	0.318857	1.3994	2.54097	1.31568	2.16077	chr10	61446773	61451121	-	Eif4ebp2	chr10	61432497	61452669	-	13688	eukaryotic translation initiation factor 4E binding protein 2	NM_010124
2403	NONMMUG004436.2	0.811926	0.357587	0.736188	1.67156	0.252726	0.00926074	0.34369	0.196723	0.972	0.89	0.826	0.932	1.70054	1.39996	0.216911	0.958108	1.86007	1.52116	1.43117	1.36807	0	0.0169018	0.560659	0	1.36033	1.17686	chr10	93961522	93964934	-	Vezt	chr10	93961522	94035742	-	215008	vezatin, adherens junctions transmembrane protein	NM_001304575
2710	NONMMUG004932.2	0.763867	0.135937	0.445701	2.50452	0.758988	0.0164277	0.488732	0.373618	1	0.949	0.88	0.932	2.89093	2.50233	0.0119398	1.33648	3.19828	2.49987	0	3.36904	0	0.0241608	0.0115574	0	2.4744	0.0266688	chr10	122944691	122945788	+	Mon2	chr10	122992061	123076505	-	67074	MON2 homolog, regulator of endosome to Golgi trafficking	NM_001163025
2783	NONMMUG005044.2	2.42794	1.56189	0.931385	1.44782	0.0509026	0.0176329	0.809925	0.203864	0.972	0.949	0.994	0.932	3.1675	4.44723	3.81079	4.34468	3.34631	2.96335	4.61954	4.2515	3.8114	3.72705	3.88937	4.31174	3.747	4.79015	chr10	128441122	128441437	+	Smarcc2	chr10	128459236	128490174	+	68094	SWI/SNF related, matrix associated, actin dependent regulator of chromatin, subfamily c, member 2	NM_001114096
3610	NONMMUG006486.2	0.998969	2.25426	1.23538	0.547455	1	0.0219909	1	0.0336042	1	0.949	1	0.932	0.00148759	0	1.17414	0.304953	0	0.00297365	0	0	1.3761	0.878991	1.22342	0.765757	0.0039455	0.00451603	chr11	68269500	68270927	-	Ntn1	chr11	68209364	68386826	-	18208	netrin 1	NM_008744
4363	NONMMUG008019.2	3.83716	2.80145	0.261176	0.357734	0.422959	0.0111518	0.272833	0.00192797	0.972	0.906	0.803	0.814	0.00328799	1.94333	1.48946	0.00642159	0	0.00656851	0	2.7424	1.53331	1.67317	1.22644	0	0.00898635	0.0102568	chr11	113684023	113684316	+	D11Wsu47e	chr11	113684412	113694647	+	276852	DNA segment, Chr 11, Wayne State University 47, expressed	NM_177777
4495	NONMMUG008330.2	2.0051	2.44103	0.717506	0.589371	0.233237	0.0160465	0.294114	0.0121207	0.972	0.949	0.809	0.932	0.534758	1.53844	1.82225	1.0595	0.751889	0.279058	1.05349	1.90074	1.85012	1.57894	2.00582	0.981242	1.24913	0.927112	chr11	120672433	120673273	-	Aspscr1	chr11	120672973	120709446	+	68938	alveolar soft part sarcoma chromosome region, candidate 1 (human)	NM_026877
4670	NONMMUG008610.2	1.07461	1.72898	1.83156	1.13836	0.575684	0.00414816	0.21089	0.613443	0.975	0.718	0.803	0.948	2.35084	2.45465	3.14076	3.32773	2.45175	2.24235	2.56594	2.33406	3.14547	3.05295	3.21907	3.85422	2.98531	2.95226	chr12	20914763	20921275	-	Asap2	chr12	21111756	21270171	+	211914	ArfGAP with SH3 domain, ankyrin repeat and PH domain 2	NM_001004364
4719	NONMMUG008698.2	0.821247	0.628054	0.792806	1.03668	0.676791	0.0450407	0.626571	0.88251	0.985	0.949	0.93	0.988	3.80916	3.52505	3.13812	3.19009	3.82021	3.79803	2.66115	4.06164	3.44177	2.73566	3.15129	3.5232	2.57233	3.31255	chr12	27336370	27339201	-	Sox11	chr12	27334268	27342718	-	20666	SRY (sex determining region Y)-box 11	NM_009234
4854	NONMMUG008912.2	1.73247	1.70564	1.23609	1.25554	0.457356	0.0241699	0.62273	0.306556	0.972	0.949	0.928	0.932	0.964905	1.75774	1.73522	2.06353	0.839029	1.08067	0.86813	2.30394	1.71892	1.90764	1.55779	1.92078	2.46423	1.69403	chr12	44598993	44600031	+	Stxbp6	chr12	44852486	45074483	-	217517	syntaxin binding protein 6 (amisyn)	NM_144552
4940	NONMMUG009078.2	0.629115	0.53249	1.35979	1.60654	0.243465	0.0463048	0.215947	0.0208087	0.972	0.949	0.803	0.932	1.07466	0.406054	0.165484	0.849443	1.29629	0.812693	0	0.722565	0.0105978	0.00867272	0.434268	0.942121	0.976699	0.60037	chr12	57495141	57499976	+	Foxa1	chr12	57540632	57546121	-	15375	forkhead box A1	NM_008259
5457	NONMMUG009974.2	0.321833	0.322206	1.00172	1.00056	1	0.0084371	1	0.64476	1	0.877	1	0.948	1.63562	0	0.00167266	0.00247559	1.40697	1.83294	0	0	0	0.00353678	0.00147902	0	0.0034663	0.00395726	chr12	109720508	109722691	+	Rtl1	chr12	109590169	109595403	-	353326	retrotransposon-like 1	NM_184109
5544	NONMMUG010128.2	1.74612	2.54958	1.15718	0.792515	0.2542	0.0306421	0.702805	0.373075	0.972	0.949	0.958	0.932	0.679761	1.48391	2.03002	1.69453	1.13448	0.012006	1.70644	1.22069	1.90005	2.26469	1.89318	1.31365	1.29741	2.25295	chr12	116462183	116463530	+	Ptprn2	chr12	116485720	117278167	+	19276	protein tyrosine phosphatase, receptor type, N polypeptide 2	NM_011215
5667	NONMMUG010344.2	0.810798	0.658141	0.831791	1.02473	0.262964	0.00441959	0.265593	0.742234	0.972	0.718	0.803	0.968	2.12135	1.81876	1.51781	1.55305	2.13089	2.11174	2.02176	1.58245	1.36836	1.62201	1.55134	1.61584	1.412	1.6216	chr13	15807242	15827537	+	Inhba	chr13	16014475	16027211	+	16323	inhibin beta-A	NM_008380
5938	NONMMUG010817.2	0.459128	0.564766	1.54354	1.25483	0.0130642	0.00812569	0.0377152	0.0989555	0.972	0.877	0.743	0.932	2.7226	1.59957	1.89833	2.22582	2.77578	2.66739	1.74837	1.43365	1.88788	1.66951	2.10482	2.11864	2.40146	2.13981	chr13	43400588	43401677	-	Ranbp9	chr13	43402673	43480973	-	56705	RAN binding protein 9	NM_019930
6204	NONMMUG011251.2	0.376875	0.37631	2.50219	2.50595	0.106093	0.030807	0.0938895	0.0341946	0.972	0.949	0.78	0.932	3.01958	1.61174	1.60958	2.93493	3.07375	2.9633	2.26929	0.369086	1.99477	2.04132	0.0746594	2.67891	2.76345	3.28507	chr13	64192544	64197924	-	Cdc14b	chr13	64192545	64274988	-	218294	CDC14 cell division cycle 14B	NM_172587
6289	NONMMUG011396.2	1.41153	1.77619	1.03598	0.823292	0.25215	0.0438961	0.90895	0.397689	0.972	0.949	1	0.932	3.18176	3.67902	4.01054	3.73002	3.15979	3.2034	3.9211	3.38797	4.02037	3.72799	4.23832	4.18868	3.54446	3.3081	chr13	74208090	74208667	-	Ahrr	chr13	74211118	74292309	-	11624	aryl-hydrocarbon receptor repressor	NM_009644
6490	NONMMUG011750.2	1.1544	1.52361	1.11573	0.845364	0.623827	0.0303689	0.63634	0.216272	0.977	0.949	0.933	0.932	1.07031	1.27745	1.6778	1.43544	1.0952	1.04498	1.57899	0.895764	1.60565	1.86042	1.5478	1.48541	1.62949	1.15052	chr13	100621979	100624594	-	Rad17	chr13	100617164	100651061	-	19356	RAD17 checkpoint clamp loader component	NM_001283011
6523	NONMMUG011805.2	0.831593	0.557083	0.969452	1.44716	0.208398	0.00983203	0.598985	0.00386535	0.972	0.89	0.919	0.912	1.18827	0.922224	0.344238	0.877465	1.30957	1.05583	0.969139	0.873732	0.253412	0.281185	0.486689	0.901481	0.952637	0.772345	chr13	103263867	103265302	-	Srek1	chr13	103741615	103764582	-	218543	splicing regulatory glutamine/lysine-rich protein 1	NM_172592
6760	NONMMUG012211.2	1.66181	1.67583	0.884957	0.877551	0.304265	0.017779	0.651509	0.239844	0.972	0.949	0.938	0.932	1.46705	2.19981	2.21193	2.02349	1.51543	1.417	1.70568	2.56719	2.32559	2.01443	2.27678	1.97899	1.86891	2.20233	chr14	12284300	12285215	+	3830406C13Rik	chr14	12284203	12303231	+	218734	RIKEN cDNA 3830406C13 gene	NM_146051
7081	NONMMUG012801.2	2.02301	1.98222	0.853829	0.871397	0.192285	0.0124079	0.571836	0.349196	0.972	0.917	0.907	0.932	6.75598	7.77248	7.7431	7.5445	6.42747	7.02338	7.37501	8.08376	7.81998	7.62979	7.77278	7.50412	7.19809	7.85607	chr14	46084026	46084957	+	Bmp4	chr14	46383520	46390599	-	12159	bone morphogenetic protein 4	NM_007554
7092	NONMMUG012817.2	0.679885	0.658591	1.05806	1.09227	0.0280931	0.0496926	0.667163	0.576402	0.972	0.949	0.943	0.948	1.77665	1.22002	1.17411	1.30144	1.79789	1.7551	1.32786	1.10345	1.4382	1.21532	0.797306	1.15612	1.21145	1.51095	chr14	46849254	46851028	+	Cgrrf1	chr14	46832244	46854190	+	68755	cell growth regulator with ring finger domain 1	NM_026832
7109	NONMMUG012839.2	0.334377	0.583043	2.3402	1.34211	0.0184641	0.0332839	0.0368281	0.166563	0.972	0.949	0.742	0.932	2.01205	0.431591	1.23372	1.65822	1.87931	2.13359	0.540427	0.313871	1.12728	1.53653	0.978016	1.81904	1.25558	1.82893	chr14	47491567	47492783	+	Fbxo34	chr14	47472561	47531962	+	78938	F-box protein 34	NR_027414
7258	NONMMUG013096.2	0.664426	0.600388	1.2195	1.34957	0.0967263	0.00613081	0.528096	0.23827	0.972	0.824	0.892	0.932	1.2129	0.62308	0.476866	0.909371	1.31238	1.10605	0.420046	0.801033	0.429694	0.556162	0.441326	1.26337	1.01301	0.282147	chr14	59468383	59469972	+	Cab39l	chr14	59440981	59548903	+	69008	calcium binding protein 39-like	NM_026908
7301	NONMMUG013171.2	0.457523	0.459317	0.602224	0.599872	0.00277906	0.0413794	0.0303006	0.218818	0.674	0.949	0.742	0.932	2.75183	1.62375	1.6294	0.892123	2.7819	2.72112	1.56113	1.68376	1.32053	1.05261	2.23562	0.477076	1.04034	1.08344	chr14	63070165	63077710	+	Defb42	chr14	63046991	63048606	+	619548	defensin beta 42	NM_001034910
8367	NONMMUG014939.2	1.71424	3.31684	1.23223	0.636852	0.423934	0.0485389	0.729567	0.249171	0.972	0.949	0.969	0.932	0.00344126	0.781006	1.73325	1.08228	0	0.00687433	1.2849	0	1.31838	2.1331	1.6294	0	1.76946	0.958206	chr15	79074718	79075048	-	Eif3l	chr15	79075223	79094400	+	223691	eukaryotic translation initiation factor 3, subunit L	NM_145139
8402	NONMMUG014998.2	0.63651	0.589159	0.911522	0.984781	0.0286785	0.00672068	0.446365	0.885433	0.972	0.865	0.864	0.989	1.90897	1.25722	1.1457	1.12357	1.89523	1.92258	1.10887	1.39173	1.34086	1.12489	0.943905	1.23243	1.17859	0.943659	chr15	80831579	80833211	+	Adsl	chr15	80948490	80970947	+	11564	adenylosuccinate lyase	NM_009634
8718	NONMMUG015539.2	2.75149	2.75616	0.790169	0.788832	0.0240266	0.0106085	0.41022	0.309601	0.972	0.906	0.856	0.932	0.458711	1.91893	1.92137	1.57916	0	0.806222	1.89373	1.94369	1.75643	2.07952	1.91004	1.75373	1.94791	0.79363	chr15	102196596	102200171	-	Zfp740	chr15	102203645	102215610	+	68744	zinc finger protein 740	NM_001289691
9012	NONMMUG016080.2	0.549606	0.621468	1.2722	1.12509	0.000965721	0.0338667	0.187088	0.495735	0.412	0.949	0.803	0.938	2.7822	1.91867	2.09596	2.266	2.78449	2.77992	1.88167	1.95475	2.3722	1.7233	2.11971	2.02274	2.23363	2.50154	chr16	23280160	23280685	+	St6gal1	chr16	23224740	23360350	+	20440	beta galactoside alpha 2,6 sialyltransferase 1	NM_145933
9613	NONMMUG017078.2	0.957658	0.494785	1.03627	2.00571	0.603054	0.0457719	0.885745	0.072411	0.976	0.949	1	0.932	1.38728	1.32487	0.372157	1.37627	1.28581	1.48209	1.30455	1.3449	0	0.910747	0.00409123	1.23543	1.7939	0.975181	chr16	87784198	87784524	-	Bach1	chr16	87698954	87733346	+	12013	BTB and CNC homology 1, basic leucine zipper transcription factor 1	NM_007520
10404	NONMMUG018591.2	0.738469	0.643472	1.1014	1.264	0.150115	0.0319284	0.46347	0.0872231	0.972	0.949	0.872	0.932	1.40059	0.963195	0.764535	1.10254	1.29863	1.49581	1.13286	0.77089	0.917512	0.871043	0.463234	1.24993	1.00087	1.04437	chr17	55857735	55860143	-	Zfp119a	chr17	55864892	55878953	-	104349	zinc finger protein 119a	NM_144546
10422	NONMMUG018621.2	12.18	10.3132	0.300358	0.354724	0.000861119	0.0242689	0.0891052	0.102566	0.412	0.949	0.78	0.932	0.0208236	3.62726	3.38725	1.89202	0	0.041351	3.58788	3.6656	3.7799	2.97081	3.2948	0	3.1849	0.057597	chr17	56609910	56610958	+	2410015M20Rik	chr17	56607452	56609771	-	224904	RIKEN cDNA 2410015M20 gene	NM_153152
10507	NONMMUG018751.2	0.872214	1.79976	1.4027	0.679789	0.65828	0.0285361	0.209794	0.0337482	0.983	0.949	0.803	0.932	0.585941	0.388695	1.43374	0.876901	0.370039	0.773699	0.694583	0	1.55049	1.52308	1.20238	0.88329	0.597474	1.10543	chr17	67083298	67084245	-	Ptprm	chr17	66666848	67354459	-	19274	protein tyrosine phosphatase, receptor type, M	NM_008984
10589	NONMMUG018892.2	0.36729	4.36152	5.56081	0.468283	1	0.0126136	1	0.116489	1	0.936	1	0.932	1.44501	0	3.56984	2.47529	0	2.15228	0	0	3.66882	3.34228	3.67405	0	2.12372	3.50134	chr17	74649764	74654465	+	Ttc27	chr17	74717750	74863570	+	74196	tetratricopeptide repeat domain 27	NM_152817
10605	NONMMUG018925.2	0.596721	0.645716	1.54623	1.4289	0.0131804	0.0190465	0.0619135	0.0525966	0.972	0.949	0.766	0.932	1.40393	0.659057	0.772902	1.28781	1.3952	1.41261	0.767027	0.542349	1.0096	0.69662	0.577296	1.01509	1.46106	1.35082	chr17	78835593	78837482	+	Gpatch11	chr17	78835516	78848308	+	53951	G patch domain containing 11	NM_181649
10934	NONMMUG019439.2	1.99325	1.9096	1.14816	1.19845	0.249551	0.0014437	0.863074	0.761591	0.972	0.454	1	0.973	1.14366	2.13879	2.07693	2.3381	1.05022	1.23141	1.60612	2.52695	2.02375	2.14853	2.05558	0.688293	1.79201	3.33554	chr18	20673861	20674321	+	Ttr	chr18	20665250	20674326	+	22139	transthyretin	NM_013697
10964	NONMMUG019486.2	0.849034	0.630256	1.48283	1.99756	0.726704	0.0359047	0.316542	0.0213032	0.999	0.949	0.817	0.932	2.55531	2.31921	1.88932	2.88756	2.72289	2.36569	2.82315	1.53809	1.73263	1.92268	1.99973	3.1444	2.97143	2.46342	chr18	23965742	23966869	+	Zfp397	chr18	23954688	23964670	+	69256	zinc finger protein 397	NM_027007
11187	NONMMUG019881.2	1.86508	2.1272	0.986088	0.864576	0.486556	0.0213958	0.977283	0.440343	0.972	0.949	1	0.932	0.759806	1.65904	1.84876	1.63883	0.483762	0.991419	2.2821	0.538313	2.03421	1.85145	1.63279	1.10928	1.92372	1.76172	chr18	47325183	47325916	-	Sema6a	chr18	47245254	47368868	-	20358	sema domain, transmembrane domain (TM), and cytoplasmic domain, (semaphorin) 6A	NM_018744
11214	NONMMUG019932.2	0.717287	0.642914	1.46391	1.63325	0.484927	0.00981829	0.308825	0.0146526	0.972	0.89	0.815	0.932	1.37361	0.894227	0.736304	1.44405	1.41557	1.33038	1.44214	0	0.91302	0.584122	0.692066	1.36219	1.27493	1.66534	chr18	53477109	53477556	+	Prdm6	chr18	53464546	53575857	+	225518	PR domain containing 6	NM_001033281
11252	NONMMUG019980.2	0.460412	0.517735	1.49076	1.32571	1	0.0205951	1	0.253257	1	0.949	1	0.932	1.119	0	0.169287	0.576051	1.26276	0.959322	0	0	0	0.456756	0.00152227	0.828565	0.760008	0.00413602	chr18	56733256	56736633	+	Lmnb1	chr18	56707813	56753424	+	16906	lamin B1	NM_010721
11530	NONMMUG020437.2	0.617415	0.465175	0.662199	0.87892	0.34162	0.0367437	0.365929	0.446911	0.972	0.949	0.836	0.933	1.4543	0.75861	0.350142	0.163945	1.17041	1.6914	0	1.25321	0	0.45106	0.543015	0	0.440557	0.00563298	chr18	80550844	80551386	-	Nfatc1	chr18	80606205	80713071	-	18018	nuclear factor of activated T cells, cytoplasmic, calcineurin dependent 1	NM_198429
11693	NONMMUG020742.2	0.135249	0.13642	1.01051	1.00183	0.0170679	0.00205344	0.345055	0.8507	0.972	0.549	0.826	0.984	2.95225	0.0659365	0.0783766	0.0810163	2.7769	3.10858	0.0658131	0.0660599	0.0629315	0.0901848	0.0818785	0.0601019	0.0904955	0.0922257	chr19	7472708	7476413	-	Atl3	chr19	7494040	7538609	+	109168	atlastin GTPase 3	NM_001163505
11994	NONMMUG021261.2	0.275574	0.274157	1.31929	1.3261	0.0179892	0.00219946	0.36797	0.237679	0.972	0.549	0.837	0.932	1.86941	0.00991615	0.00248061	0.409674	1.71984	2.00491	0.0197646	0	0	0.0052436	0.00219342	0	0.263272	0.835891	chr19	36349554	36352303	+	Pcgf5	chr19	36379067	36456204	+	76073	polycomb group ring finger 5	NM_029508
12299	NONMMUG021759.2	4.85377	4.15801	1.04357	1.21819	0.0127102	0.0496781	0.863714	0.469527	0.972	0.949	1	0.937	0.0932032	2.37231	2.1491	2.43383	0.141309	0.0434381	2.49678	2.23608	2.29462	2.47408	1.50797	1.90266	2.76749	2.5012	chr19	60530209	60537548	-	Cacul1	chr19	60524696	60581023	-	78832	CDK2 associated, cullin domain 1	NM_030197
12622	NONMMUG022406.2	0.280836	0.282165	1.00634	1.0016	0.0167204	0.00199406	0.300656	0.761105	0.972	0.549	0.812	0.973	1.90075	0.0685498	0.0753565	0.0776623	2.0306	1.75805	0.0687584	0.0683413	0.0678727	0.082718	0.0754406	0.066345	0.083514	0.0830615	chr2	27540425	27546088	+	Wdr5	chr2	27515147	27536538	+	140858	WD repeat domain 5	NM_080848
12739	NONMMUG022727.2	0.3332	0.333878	1.54126	1.53813	1	0.0379965	1	0.37335	1	0.949	1	0.932	1.58554	0	0.00293136	0.624108	1.9092	1.16762	0	0	0	0.00553372	0.003255	0	1.38864	0.00785221	chr2	37368895	37371639	-	Rc3h2	chr2	37370071	37422903	-	319817	ring finger and CCCH-type zinc finger domains 2	NM_001100591
12815	NONMMUG022863.2	0.479449	0.548292	1.00201	0.8762	0.0351662	0.0298422	0.27254	0.37729	0.972	0.949	0.803	0.932	1.06107	0.000523051	0.194089	0.00342093	1.19895	0.908619	0	0.00104591	0	0.515498	0.00362539	0.000133265	0.004878	0.00524589	chr2	44927755	44936455	+	Zeb2	chr2	44983512	45113279	-	24136	zinc finger E-box binding homeobox 2	NM_015753
12850	NONMMUG022911.2	0.713377	0.643003	0.992051	1.10063	0.319986	0.00676154	0.980248	0.593697	0.972	0.865	1	0.948	1.01068	0.523415	0.373575	0.511902	0.973828	1.04661	0.906665	0	0.520719	0.362921	0.221544	0.703508	0.718984	0.00475777	chr2	49041881	49043296	+	Mbd5	chr2	48949508	49317069	+	109241	methyl-CpG binding domain protein 5	NM_029924
12956	NONMMUG023106.2	0.367323	0.427339	1.11515	0.958533	1	0.0429132	1	0.81964	1	0.949	1	0.98	1.44488	0	0.218333	0.157233	1.71047	1.11911	0	0	0	0.00358478	0.573062	0	0.00351335	0.42546	chr2	59991950	59992344	-	Baz2b	chr2	59899363	60125740	-	407823	bromodomain adjacent to zinc finger domain, 2B	NM_001001182
13067	NONMMUG023347.2	1.54047	2.03828	1.01797	0.769347	0.423581	0.00814234	0.965792	0.263146	0.972	0.877	1	0.932	0.00188857	0.625257	1.02924	0.650947	0	0.00377466	1.06003	0	0.837452	1.13591	1.09653	0.614837	0.00644207	1.12084	chr2	71269861	71274154	-	Slc25a12	chr2	71274295	71367554	-	78830	solute carrier family 25 (mitochondrial carrier, Aralar), member 12	NM_172436
13134	NONMMUG023480.2	0.959153	0.592324	0.931941	1.5091	0.786871	0.0158407	0.770772	0.119898	1	0.949	0.982	0.932	2.16488	2.10471	1.40934	2.00302	2.0236	2.29356	2.23954	1.95597	1.23502	1.46496	1.51301	1.41934	2.20146	2.24827	chr2	75670195	75671276	+	Nfe2l2	chr2	75675519	75704641	-	18024	nuclear factor, erythroid derived 2, like 2	NM_010902
13521	NONMMUG024248.2	10.7702	16.1905	1.01852	0.677538	0.0871142	0.00788099	0.970331	0.24756	0.972	0.877	1	0.932	0.0387966	3.46777	4.05587	3.49425	0	0.0765771	2.98009	3.83159	3.99008	4.33865	3.78364	4.12833	3.44087	2.44841	chr2	117178233	117181551	+	Spred1	chr2	117121071	117182277	+	114715	sprouty protein with EVH-1 domain 1, related sequence	NM_033524
13658	NONMMUG024534.2	0.671406	0.561106	1.23487	1.47761	0.216484	0.0483539	0.447694	0.126947	0.972	0.949	0.865	0.932	2.78031	2.20557	1.94666	2.50993	3.0219	2.48998	2.14652	2.2623	1.95616	1.9198	1.96364	1.95903	2.59813	2.83688	chr2	126669928	126672197	-	Usp8	chr2	126707328	126759314	+	84092	ubiquitin specific peptidase 8	NM_001252580
13722	NONMMUG024661.2	0.719574	0.302404	0.665496	1.58356	0.622397	0.032725	0.576989	0.373611	0.977	0.949	0.909	0.932	1.72943	1.25464	0.00397743	0.667147	2.04954	1.31741	0	1.91539	0	0.00824309	0.00367738	0	1.46334	0.00909301	chr2	130284476	130285018	+	Idh3b	chr2	130279309	130284451	-	170718	isocitrate dehydrogenase 3 (NAD+) beta	NM_130884
13787	NONMMUG024748.2	0.834698	1.70594	1.67267	0.818417	0.136938	0.00243647	0.202446	0.316297	0.972	0.549	0.803	0.932	2.03143	1.77076	2.802	2.51291	1.93645	2.12054	1.72706	1.81317	2.87216	2.78194	2.74907	1.87453	2.8878	2.5981	chr2	131992851	131994167	-	Rassf2	chr2	131992850	132029988	-	215653	Ras association (RalGDS/AF-6) domain family member 2	NM_175445
13991	NONMMUG025147.2	0.80073	2.35731	1.69452	0.575595	0.693433	0.0340132	0.382789	0.0860332	0.989	0.949	0.844	0.932	0.84326	0.522649	2.0804	1.28353	0.191344	1.29064	0.90549	0	1.87011	2.27399	2.06886	1.60534	1.70042	0.0148941	chr2	153341156	153346182	-	Asxl1	chr2	153346139	153404007	+	228790	additional sex combs like 1	NM_001039939
14153	NONMMUG025462.2	0.753781	0.491655	1.10779	1.69841	0.0450682	0.00144277	0.726744	0.105373	0.972	0.454	0.967	0.932	1.67686	1.26907	0.652574	1.41676	1.7388	1.61213	1.32847	1.20713	0.691829	0.743651	0.512148	1.54965	0.736804	1.77215	chr2	164790942	164791911	-	Acot8	chr2	164792768	164804881	-	170789	acyl-CoA thioesterase 8	NM_133240
14212	NONMMUG025589.2	1.49011	1.50439	0.767544	0.760258	0.22045	0.00178306	0.196985	0.00112762	0.972	0.549	0.803	0.814	1.08641	1.66182	1.67558	1.28015	1.07241	1.10027	1.90884	1.36359	1.69318	1.6067	1.72431	1.28547	1.22559	1.32756	chr2	167954293	167956140	+	Ptpn1	chr2	167932327	167979385	+	19246	protein tyrosine phosphatase, non-receptor type 1	NM_011201
15263	NONMMUG027530.2	1.21678	1.73138	0.744388	0.523141	0.676919	0.0213379	0.411444	0.00198929	0.985	0.949	0.856	0.814	0.304063	0.58713	1.09598	0.161257	0	0.555063	1.00325	0	0.995572	1.10093	1.18521	0	0.434407	0.0049367	chr3	104618545	104620558	-	Slc16a1	chr3	104638664	104658462	+	20501	solute carrier family 16 (monocarboxylic acid transporters), member 1	NM_009196
15450	NONMMUG027881.2	0.67375	0.623222	0.99677	1.07758	0.21117	0.0478897	0.988595	0.639903	0.972	0.949	1	0.948	1.10903	0.539317	0.42685	0.534649	0.923114	1.2737	0.222072	0.79922	0.330885	0.24891	0.666113	0.38191	0.831405	0.337182	chr3	127266672	127269708	-	Larp7	chr3	127536714	127553349	-	28036	La ribonucleoprotein domain family, member 7	NM_138593
15948	NONMMUG028793.2	3.20932	4.54278	0.748578	0.528845	0.423322	0.0167201	0.711348	0.104542	0.972	0.949	0.961	0.932	0.00557776	1.68784	2.18915	1.27007	0	0.011134	2.44453	0	2.49762	1.89998	2.10484	0	1.18923	1.98364	chr4	32514786	32515053	+	Gja10	chr4	32600865	32602382	-	14610	gap junction protein, alpha 10	NM_010289
16415	NONMMUG029665.2	0.540172	0.494105	0.959154	1.04858	0.10158	0.0360447	0.918634	0.89084	0.972	0.949	1	0.99	1.35826	0.469749	0.341147	0.409584	1.28095	1.43163	0	0.823535	0	0.84689	0.00240776	0	0.986159	0.0057632	chr4	82315586	82319897	-	Nfib	chr4	82290173	82505779	-	18028	nuclear factor I/B	NM_008687
16695	NONMMUG030177.2	0.328017	0.328515	1.46411	1.46189	1	0.0422822	1	0.373638	1	0.949	1	0.932	1.60816	0	0.00218902	0.550025	1.16492	1.94675	0	0	0	0.00465457	0.00190868	0	1.25624	0.00519671	chr4	108780057	108781486	+	Btf3l4	chr4	108814295	108833584	-	70533	basic transcription factor 3-like 4	NM_027453
16910	NONMMUG030643.2	1.67502	1.57788	0.918565	0.975115	0.0298106	0.0118184	0.655885	0.866239	0.972	0.917	0.939	0.986	2.12945	2.87362	2.78743	2.75107	2.20688	2.04761	2.77957	2.96191	2.90406	2.66711	2.78138	2.74819	3.05243	2.37343	chr4	126693193	126693938	+	Psmb2	chr4	126677643	126709715	+	26445	proteasome (prosome, macropain) subunit, beta type 2	NM_011970
17101	NONMMUG031041.2	1.16735	1.77512	1.57248	1.03409	0.382536	0.0165461	0.0165358	0.682732	0.972	0.949	0.731	0.956	1.66814	1.89137	2.49605	2.54441	1.65823	1.67797	1.69211	2.06642	2.68362	2.39138	2.39312	2.53364	2.46494	2.62988	chr4	136584171	136584660	-	4930549C01Rik	chr4	136610437	136613213	+	67663	RIKEN cDNA 4930549C01 gene	NM_026300
17312	NONMMUG031430.2	3.40435	5.7219	1.487	0.884719	0.423855	0.0309428	0.638465	0.783563	0.972	0.949	0.934	0.976	0.0109033	1.77828	2.5274	2.35069	0	0.0217249	2.55099	0	2.38644	2.15124	2.93077	2.90807	2.75993	0.0317971	chr4	150328702	150335307	+	Rere	chr4	150281916	150621966	+	68703	arginine glutamic acid dipeptide (RE) repeats	NM_001085492
17580	NONMMUG031951.2	0.783843	0.594125	1.39692	1.84299	0.325437	0.0429291	0.459922	0.152359	0.972	0.949	0.871	0.932	1.38333	1.03197	0.632169	1.51422	1.20393	1.54287	1.23685	0.793098	0.544381	0.905134	0.398972	1.01604	2.10199	1.17245	chr5	24135806	24137046	+	Nupl2	chr5	24164963	24184008	+	231042	nucleoporin like 2	NM_153092
17586	NONMMUG031965.2	0.723869	0.431189	0.737732	1.23849	0.4569	0.0195952	0.570683	0.599279	0.972	0.949	0.907	0.948	3.34803	2.88183	2.13442	2.443	3.48295	3.19917	2.15821	3.3615	1.87875	1.81543	2.57885	2.0558	1.77795	3.12532	chr5	24407600	24408043	-	Asic3	chr5	24413451	24417834	+	171209	acid-sensing (proton-gated) ion channel 3	NM_183000
17658	NONMMUG032095.2	1.54219	1.51106	0.892845	0.911242	0.193196	0.0166416	0.49291	0.193515	0.972	0.949	0.88	0.932	3.3764	4.00138	3.97196	3.83787	3.35068	3.40167	3.71211	4.24223	3.93052	3.85921	4.11404	3.87873	3.77708	3.85583	chr5	30955366	30958662	-	Preb	chr5	30951667	30960327	-	50907	prolactin regulatory element binding	NM_001294302
17668	NONMMUG032109.2	1.32719	1.50225	0.952739	0.841714	0.318396	0.0119594	0.80193	0.132802	0.972	0.917	0.993	0.932	3.32439	3.73276	3.91151	3.66291	3.41844	3.22379	3.44624	3.9717	3.97324	3.79286	3.96147	3.3867	3.81342	3.7528	chr5	31252335	31253199	+	Krtcap3	chr5	31251706	31253197	+	69815	keratinocyte associated protein 3	NM_027221
17704	NONMMUG032166.2	0.851724	0.372589	1.15617	2.64296	0.619463	0.0269279	0.63765	0.0262284	0.977	0.949	0.934	0.932	1.70609	1.47455	0.281744	1.6839	1.41718	1.94668	1.13451	1.74953	0.671263	0.0666828	0.0103754	1.85551	1.08899	1.96081	chr5	33416390	33422380	+	Nkx1-1	chr5	33430734	33434090	-	672284	NK1 transcription factor related, locus 1 (Drosophila)	NM_011320
17940	NONMMUG032591.2	0.856237	0.154108	0.478457	2.65834	0.0592373	2.80262e-05	0.169775	0.253292	0.972	0	0.803	0.932	2.73832	2.51441	0.0403423	1.45087	2.69978	2.77587	2.55665	2.47089	0.0683851	0.0311194	0.0210909	0	0.97947	2.38665	chr5	65528717	65543680	+	Ube2k	chr5	65537261	65598989	+	53323	ubiquitin-conjugating enzyme E2K	NM_016786
18808	NONMMUG034192.2	0.671664	0.623599	1.26431	1.36176	0.485595	0.0494108	0.712422	0.45211	0.972	0.949	0.962	0.933	1.68353	1.10935	1.00222	1.4477	1.46384	1.87415	1.72899	0	1.05872	1.12369	0.805002	1.88117	1.80316	0.0137851	chr5	141338226	141341446	+	Sdk1	chr5	141241534	142213791	+	330222	sidekick cell adhesion molecule 1	NM_177879
18852	NONMMUG034273.2	0.348736	0.414414	1.16473	0.980134	1	0.00838587	1	0.928698	1	0.877	1	0.994	1.51979	0	0.248938	0.21999	1.59802	1.43708	0	0	0	0.645085	0.0016806	0.573685	0.00393843	0.00449617	chr5	144246791	144247761	-	Bri3	chr5	144244437	144264573	+	55950	brain protein I3	NM_001163709
18867	NONMMUG034309.2	1.47878	2.33988	1.11512	0.704746	0.551965	0.0447054	0.844171	0.291775	0.975	0.949	1	0.932	0.308654	0.87306	1.53509	1.03027	0.431825	0.173976	0.00311452	1.41193	1.60603	1.12296	1.79582	0.00330234	1.61283	1.04712	chr5	146188619	146195544	-	1700001J03Rik	chr5	146182450	146185304	-	69282	RIKEN cDNA 1700001J03 gene	NM_001008547
19615	NONMMUG035653.2	0.409896	0.518624	1.14326	0.903576	1	0.0124245	1	0.565876	1	0.917	1	0.948	1.28667	0	0.339433	0.193151	1.17837	1.3874	0	0	0	0.517348	0.448326	0	0.513104	0.00382931	chr6	72156150	72157247	+	Atoh8	chr6	72206177	72235577	-	71093	atonal bHLH transcription factor 8	NM_153778
19883	NONMMUG036182.2	0.518662	0.384354	1.10972	1.4975	0.057919	0.00538871	0.796821	0.284556	0.972	0.772	0.99	0.932	1.5975	0.650368	0.218011	0.800567	1.44013	1.73939	0.462718	0.816395	0	0.284418	0.346496	1.40581	0.516034	0.196203	chr6	101315454	101317229	-	Pdzrn3	chr6	101149607	101377897	-	55983	PDZ domain containing RING finger 3	NM_018884
20496	NONMMUG037338.2	0.986488	0.653221	0.63265	0.955423	0.951143	0.0204183	0.129426	0.775508	1	0.949	0.803	0.975	7.54012	7.52049	6.92576	6.85997	7.64101	7.43164	7.76402	7.22734	6.98117	6.72981	7.04724	7.14759	6.4433	6.90293	chr7	17812681	17813535	+	Ceacam14	chr7	17812682	17815627	+	67084	carcinoembryonic antigen-related cell adhesion molecule 14	NM_025957
20523	NONMMUG037384.2	0.623529	0.630503	1.08733	1.0753	0.231148	0.0469863	0.747726	0.56232	0.972	0.949	0.975	0.948	2.18839	1.50692	1.52296	1.62771	2.01662	2.34186	1.89212	0.979828	1.51281	1.7441	1.27376	1.79078	1.4457	1.62604	chr7	19659170	19660412	-	Apoc2	chr7	19671579	19677941	-	11813	apolipoprotein C-II	NM_001277944
20661	NONMMUG037682.2	0.828974	2.96474	2.99952	0.838698	0.820052	0.0416548	0.0522943	0.366077	1	0.949	0.758	0.932	1.55938	1.28878	3.12729	2.87351	0.166544	2.25465	1.64422	0.816092	3.20779	2.85065	3.28704	2.59563	3.26501	2.66168	chr7	30956908	30961620	+	Lsr	chr7	30957770	30973469	-	54135	lipolysis stimulated lipoprotein receptor	NM_017405
20805	NONMMUG037981.2	1.05119	0.587808	0.50532	0.903674	0.913765	0.0270539	0.19816	0.554963	1	0.949	0.803	0.948	4.54942	4.62144	3.78284	3.63671	4.61378	4.48206	3.89542	5.10216	4.06445	3.42101	3.79186	3.78097	3.35599	3.73657	chr7	45416300	45416654	+	Ntf5	chr7	45413695	45417179	+	78405	neurotrophin 5	NM_198190
21598	NONMMUG039518.2	2.18116	2.46249	0.663863	0.588019	0.0650155	0.0107963	0.163683	0.0336196	0.972	0.906	0.803	0.932	0.00245012	1.12754	1.30257	0.536503	0	0.0048961	1.32322	0.901104	1.37797	1.4472	1.05257	0	0.89764	0.573704	chr7	134498190	134501467	-	Dock1	chr7	134670687	135173647	+	330662	dedicator of cytokinesis 1	NM_001033420
22284	NONMMUG040805.2	0.751193	1.51733	1.57524	0.779862	1	0.0349054	1	0.237163	1	0.949	1	0.932	0.412745	0	1.01428	0.65557	0.379009	0.44571	0	0	1.20665	0.902597	0.912449	0.897915	0.894379	0.0050898	chr8	69749692	69750626	+	Zfp963	chr8	69741639	69749962	-	620419	zinc finger protein 963	NM_001200023
22286	NONMMUG040813.2	3.24284	2.82299	0.654988	0.752403	0.123473	0.0294217	0.333846	0.354081	0.972	0.949	0.823	0.932	0.00415373	1.70141	1.50138	1.09095	0	0.00829553	1.25021	2.04461	1.80759	1.1784	1.44867	1.37655	0.011355	1.47823	chr8	69883012	69887509	+	Cilp2	chr8	69880366	69887392	-	68709	cartilage intermediate layer protein 2	NM_026818
22438	NONMMUG041080.2	2.30118	2.98377	0.877136	0.676476	0.171461	0.000597193	0.769005	0.175851	0.972	0.454	0.981	0.932	0.00342097	1.2058	1.58056	1.01667	0	0.00683384	1.55085	0.751363	1.58265	1.66088	1.49327	0	1.04233	1.58985	chr8	84004234	84004777	-	1700067K01Rik	chr8	84001706	84004770	+	73453	RIKEN cDNA 1700067K01 gene	NM_183097
22646	NONMMUG041476.2	2.41545	3.11512	1.01196	0.784667	0.00522444	0.00879699	0.977553	0.437049	0.746	0.89	1	0.932	0.00834625	1.28064	1.64763	1.29779	0	0.0166445	1.34062	1.21805	1.70459	1.81722	1.38749	0	1.60341	1.73853	chr8	106064100	106076168	+	Nfatc3	chr8	106059603	106130537	+	18021	nuclear factor of activated T cells, cytoplasmic, calcineurin dependent 3	NM_010901
22823	NONMMUG041764.2	1.24684	1.67899	1.12129	0.832685	0.407596	0.00300611	0.538252	0.0716282	0.972	0.667	0.896	0.932	1.03289	1.35116	1.78048	1.51633	1.01593	1.04965	1.0469	1.6023	1.80255	1.68061	1.85289	1.67528	1.53373	1.31771	chr8	120520614	120521686	+	Gse1	chr8	120488866	120581383	+	382034	genetic suppressor element 1, coiled-coil protein	NM_198671
23523	NONMMUG043001.2	1.29191	2.3245	1.5025	0.835058	0.748458	0.0284291	0.302055	0.0529766	1	0.949	0.813	0.932	0.728162	1.09767	1.94509	1.68503	0	1.2098	0	1.71377	2.08074	1.83501	1.90837	1.71278	1.57279	1.76286	chr9	61017068	61019797	+	Uaca	chr9	60794548	60880370	+	72565	uveal autoantigen with coiled-coil domains and ankyrin repeats	NM_028283
23733	NONMMUG043370.2	1.55261	1.73286	1.07139	0.959944	0.0363233	0.0102763	0.789652	0.830636	0.972	0.89	0.988	0.981	1.39638	2.03107	2.18953	2.13056	1.2691	1.51333	1.96665	2.09273	2.26454	2.25278	2.04045	2.3103	2.41158	1.51408	chr9	75499821	75506183	-	Tmod3	chr9	75497784	75559657	-	50875	tropomodulin 3	NM_016963
24146	NONMMUG044139.2	1.00626	1.99442	1.6144	0.814525	0.9845	0.0297888	0.227113	0.330381	1	0.949	0.803	0.932	0.319745	0.328749	1.31571	1.01974	0	0.581322	0.596313	0	1.53078	1.19147	1.19818	1.12459	1.36232	0.412845	chr9	116161298	116165101	-	Tgfbr2	chr9	116087695	116175363	-	21813	transforming growth factor, beta receptor II	NM_029575
24193	NONMMUG044209.2	1.02008	0.561085	0.815698	1.48298	0.973496	0.0372219	0.703094	0.215197	1	0.949	0.958	0.932	1.00148	1.03017	0.167777	0.736274	1.1722	0.807821	0	1.62505	0	0.452502	0.00225779	1.12531	0.00528985	0.857934	chr9	119453551	119454092	+	Exog	chr9	119444923	119465518	+	208194	endo/exonuclease (5'-3'), endonuclease G-like	NM_001172136
24242	NONMMUG044296.2	0.281643	0.134747	0.479365	1.00195	0.170755	0.0329533	0.274353	0.644689	0.972	0.949	0.803	0.948	2.89753	1.06947	0.00585574	0.00866158	3.28596	2.36435	1.67686	0	0	0.0123628	0.0051777	0	0.0121171	0.0138283	chr9	122812563	122812831	+	Tcaim	chr9	122805547	122836332	+	382117	T cell activation inhibitor, mitochondrial	NM_001013405
25159	NONMMUG045983.2	1.95097	6.27184	3.31608	1.03153	0.634106	0.0496804	0.139765	0.923438	0.979	0.949	0.803	0.993	1.46008	2.42427	4.10897	4.15375	0	2.17072	3.2832	0	4.24097	4.46547	3.4283	3.26832	4.50608	4.39504	chrX	142832526	142838367	+	Ammecr1	chrX	142853474	142966728	-	56068	Alport syndrome, mental retardation, midface hypoplasia and elliptocytosis chromosomal region gene 1	NM_019496
26036	NONMMUG047518.1	1.18093	1.62453	1.22165	0.888059	0.392663	0.0283074	0.467693	0.515573	0.972	0.949	0.873	0.94	1.53723	1.77716	2.23726	2.06598	1.51813	1.55608	1.55742	1.9678	2.09239	2.16099	2.43515	2.44505	1.70537	1.94673	chr1	155245359	155246521	+	Xpr1	chr1	155275657	155417444	-	19775	xenotropic and polytropic retrovirus receptor 1	NM_011273
26580	NONMMUG048573.1	0.447894	0.336546	1.17527	1.56411	0.266445	0.0457357	0.730188	0.0771805	0.972	0.949	0.969	0.932	2.29029	1.13152	0.719166	1.36451	1.8412	2.63227	1.75779	0	0.680528	0.587283	0.874639	1.53135	0.862451	1.59263	chr1	92361908	92362891	-	Ndufa10	chr1	92439719	92473758	-	67273	NADH dehydrogenase (ubiquinone) 1 alpha subcomplex 10	NM_024197
26863	NONMMUG049045.1	0.657268	0.659695	1.6991	1.69285	0.152819	0.0450655	0.383792	0.25905	0.972	0.949	0.845	0.932	1.09604	0.490591	0.495909	1.25536	1.13108	1.06012	0.78713	0.1169	0.105994	0.661497	0.653214	0	1.44309	1.78358	chr1	131850415	131851329	-	Rab29	chr1	131867277	131872889	+	226422	RAB29, member RAS oncogene family	NM_144875
27546	NONMMUG050126.1	1.06016	1.68147	1.26667	0.798628	0.695083	0.0186011	0.319793	0.16904	0.989	0.949	0.817	0.932	2.19885	2.28313	2.94857	2.62417	2.02167	2.35663	2.36967	2.19107	3.09211	2.83148	2.90959	2.51439	2.9578	2.32566	chr10	83387031	83392158	+	D10Wsu102e	chr10	83360221	83368835	+	28109	DNA segment, Chr 10, Wayne State University 102, expressed	NM_026579
29010	NONMMUG052410.1	0.666787	0.510365	0.929255	1.21406	0.199767	0.00070686	0.833152	0.431265	0.972	0.454	1	0.932	1.01751	0.432802	0.047107	0.326949	1.07009	0.962932	0.764954	0.000562611	0.128983	0.00442453	0.00429181	0.00185146	0.00743826	0.812802	chr11	88170369	88192267	+	Mrps23	chr11	88194106	88211507	+	64656	mitochondrial ribosomal protein S23	NM_001291270
29382	NONMMUG053057.1	0.251985	0.252834	1.00629	1.00291	0.00925937	0.000818462	0.337915	0.573297	0.927	0.454	0.824	0.948	1.9923	0.0037084	0.00856371	0.0127512	2.09325	1.88375	0.00365546	0.00376133	0.00285836	0.0130226	0.00979148	0.00164426	0.0228528	0.0136781	chr11	50320583	50329554	-	Canx	chr11	50293957	50325673	-	12330	calnexin	NM_001110500
30344	NONMMUG054685.1	0.564499	0.50211	1.2141	1.36495	0.143428	0.0303512	0.492566	0.181165	0.972	0.949	0.88	0.932	1.16685	0.341888	0.172922	0.621772	1.3587	0.945501	0.618077	0	0	0.00421451	0.463718	0.985712	0.375054	0.421279	chr12	118340801	118341419	+	Sp4	chr12	118231686	118301440	-	20688	trans-acting transcription factor 4	NM_009239
30507	NONMMUG054967.1	0.503254	0.465123	1.04527	1.13096	0.0256546	0.00272328	0.902427	0.668001	0.972	0.667	1	0.953	1.96086	0.970216	0.856543	1.03408	1.99163	1.92941	1.17863	0.72652	0.699231	0.732177	1.10252	0.85079	0.441229	1.57637	chr12	34706327	34707539	-	Prps1l1	chr12	34984761	34986436	+	75456	phosphoribosyl pyrophosphate synthetase 1-like 1	NM_029294
31183	NONMMUG056077.1	0.499807	0.603018	1.45857	1.20893	0.0347862	0.031785	0.0635057	0.213128	0.972	0.949	0.766	0.932	1.03317	0.032611	0.303441	0.577169	1.1643	0.888909	0	0.064501	0.492679	0.372005	0.00151226	0.462596	0.801128	0.438585	chr13	62020260	62021782	+	Zfp808	chr13	62129890	62173936	+	630579	zinc finger protein 80	NM_001039239
32109	NONMMUG057668.1	0.83604	0.564203	0.966866	1.43271	0.470038	0.00393437	0.852687	0.00333858	0.972	0.718	1	0.814	1.01004	0.751687	0.184328	0.703075	0.95013	1.06757	0.399692	1.03442	0	0.241372	0.294838	0.662956	0.76691	0.677141	chr14	21807611	21808531	+	Vdac2	chr14	21831561	21845879	+	22334	voltage-dependent anion channel 2	NM_011695
32325	NONMMUG057967.1	0.506529	0.40111	0.964152	1.21755	0.104757	0.0226662	0.890267	0.436214	0.972	0.949	1	0.932	1.61245	0.631165	0.294518	0.578498	1.84332	1.33745	0.612211	0.649873	0	0.381686	0.461071	0.565176	0.0060166	0.997209	chr14	55817757	55818379	+	Nfatc4	chr14	55824795	55833943	+	73181	nuclear factor of activated T cells, cytoplasmic, calcineurin dependent 4	NM_001168346
32861	NONMMUG058886.1	0.823074	0.533562	0.92225	1.42266	0.575429	0.000906233	0.815182	0.137231	0.975	0.454	0.996	0.932	1.46226	1.18136	0.555992	1.06459	1.42353	1.49999	1.58466	0.619581	0.591736	0.635296	0.433197	1.37167	1.14974	0.554126	chr14	47355602	47356743	-	Lgals3	chr14	47373860	47386167	+	16854	lectin, galactose binding, soluble 3	NM_010705
33475	NONMMUG059814.1	0.34093	0.574948	2.47251	1.46614	0.0201919	0.00281001	0.308513	0.443036	0.972	0.667	0.815	0.932	2.01388	0.461424	1.21538	1.7674	1.98724	2.04003	0.810485	0	1.36261	1.20593	1.06191	2.5633	0.886985	1.29474	chr15	38079078	38079561	+	Ubr5	chr15	37967328	38078854	-	70790	ubiquitin protein ligase E3 component n-recognin 5	NM_001081359
36456	NONMMUG064592.1	0.621238	0.508417	1.36139	1.6635	0.30553	0.0174903	0.486042	0.118111	0.972	0.949	0.88	0.932	3.38394	2.69715	2.40802	3.14224	3.32531	3.44027	3.22527	1.85537	2.00348	2.75706	2.36528	2.76524	3.57908	2.95177	chr18	35180888	35181548	+	Lrrtm2	chr18	35209006	35215024	-	107065	leucine rich repeat transmembrane neuronal 2	NM_178005
36475	NONMMUG064626.1	0.739532	0.618822	1.22466	1.46355	0.412399	0.0402409	0.503119	0.0761154	0.972	0.949	0.882	0.932	1.52174	1.08642	0.829333	1.3788	1.60769	1.43033	0.502718	1.50083	0.514695	0.776354	1.13034	1.10548	1.61919	1.36617	chr18	36335344	36336083	+	Cystm1	chr18	36348624	36393370	+	66060	cysteine-rich transmembrane module containing 1	NM_001081365
36689	NONMMUG064985.1	0.793071	0.525757	0.791036	1.19323	0.369021	0.0435362	0.00678244	0.0579754	0.972	0.949	0.628	0.932	1.1152	0.780718	0.187664	0.442533	1.35322	0.829994	0.755371	0.805627	0	0.328067	0.215895	0.49923	0.461522	0.363467	chr18	90550072	90551297	+	Tmx3	chr18	90510154	90543267	+	67988	thioredoxin-related transmembrane protein 3	NM_198295
36916	NONMMUG065391.1	0.48111	0.571086	1.55492	1.30994	0.0565619	0.00217036	0.29629	0.302905	0.972	0.549	0.81	0.932	1.61822	0.562662	0.810003	1.1995	1.54119	1.69135	0.8791	0.156729	0.881268	0.785917	0.759977	0.925215	0.832917	1.68238	chr18	46488560	46490932	-	Fem1c	chr18	46504606	46525971	-	240263	fem-1 homolog c (C.elegans)	NM_173423
37149	NONMMUG065808.1	0.658656	0.601397	1.33819	1.46559	0.0574973	0.000398802	0.191608	0.0379538	0.972	0	0.803	0.932	1.21854	0.616136	0.484931	1.03642	1.20657	1.23041	0.41633	0.791607	0.42645	0.463964	0.561016	1.15954	1.19345	0.707103	chr19	21693328	21694211	+	Abhd17b	chr19	21653309	21685637	+	226016	abhydrolase domain containing 17B	NM_146096
37330	NONMMUG066156.1	0.588386	0.40305	0.771575	1.12637	0.196778	0.00170782	0.542337	0.626857	0.972	0.549	0.897	0.948	1.71085	0.94568	0.399875	0.571558	1.72443	1.69713	1.39616	0.287099	0.256348	0.22187	0.675803	0	0.990327	0.55753	chr19	8496188	8496878	-	Slc22a8	chr19	8591254	8611835	+	19879	solute carrier family 22 (organic anion transporter), member 8	NM_001164634
37621	NONMMUG066640.1	0.572568	0.586718	1.32597	1.29399	0.115371	0.0499317	0.575781	0.502847	0.972	0.949	0.908	0.939	1.23817	0.43369	0.468911	0.840742	0.988004	1.4513	0.418551	0.448673	0.428857	0.647238	0.310177	0.382603	0.251578	1.52542	chr2	14168277	14169157	+	Tmem236	chr2	14174524	14221993	+	625286	transmembrane protein 236	NM_001081310
38147	NONMMUG067467.1	0.481707	0.640288	1.05822	0.796131	1	0.0465182	1	0.21776	1	0.949	1	0.932	1.05377	0	0.410564	0.0816421	1.04635	1.06116	0	0	0	0.681304	0.468872	0	0.00271361	0.229936	chr2	129840554	129841603	+	Stk35	chr2	129800517	129832285	+	67333	serine/threonine kinase 35	NM_001038635
38204	NONMMUG067555.1	0.650567	0.526302	1.05142	1.29967	0.194777	0.0366244	0.868572	0.327523	0.972	0.949	1	0.932	1.75236	1.13213	0.826323	1.20447	1.52204	1.95092	1.35079	0.874295	0.842328	0.524868	1.06194	0.762813	1.04349	1.65789	chr2	144413302	144414094	+	Csrp2bp	chr2	144369032	144407675	+	228714	cysteine and glycine-rich protein 2 binding protein	NM_001166640
39000	NONMMUG069000.1	0.36219	0.58836	1.32227	0.813977	1	0.0227724	1	0.296529	1	0.949	1	0.932	1.46518	0	0.699951	0.403012	1.52129	1.4068	0	0	0.995526	0.622409	0.42234	0.520055	0.612269	0.00593867	chr2	177118524	177119194	-	Gm14295	chr2	176798600	176808704	+	100039123	predicted gene 14295	NM_001205057
39088	NONMMUG069160.1	0.526902	0.536357	1.18441	1.16354	0.171301	0.0136584	0.641665	0.407879	0.972	0.947	0.935	0.932	2.10756	1.18317	1.20883	1.42734	2.01726	2.19254	1.68199	0.414466	1.19714	0.910221	1.46587	1.72063	1.14338	1.35825	chr3	16240272	16241208	+	Ythdf3	chr3	16183183	16217037	+	229096	YTH domain family 3	NM_172677
39285	NONMMUG069492.1	0.470366	0.556786	1.45155	1.22625	1	0.0311158	1	0.435996	1	0.949	1	0.932	1.08814	0	0.24334	0.537597	1.02263	1.15081	0	0	0.630176	0.00349323	0.0014608	0.56826	0.90243	0.00390853	chr3	52360617	52361239	+	Foxo1	chr3	52268337	52350109	+	56458	forkhead box O1	NM_019739
39850	NONMMUG070471.1	0.600185	0.406625	1.01885	1.50384	0.288787	0.028943	0.9733	0.392138	0.972	0.949	1	0.932	2.41742	1.6809	1.11919	1.70784	2.15141	2.64194	2.13673	1.01073	1.49925	1.01	0.744934	1.35282	0.879201	2.43475	chr3	6752066	6828151	-	1700008P02Rik	chr3	6615413	6620443	-	69347	RIKEN cDNA 1700008P02 gene	NM_027048
40825	NONMMUG072105.1	2.15687	2.14718	0.828961	0.832703	0.0238129	0.017278	0.694448	0.624204	0.972	0.949	0.955	0.948	0.78611	1.89505	1.88855	1.62442	0.671037	0.892679	1.78036	2.00129	2.07718	1.65373	1.90366	2.36559	0.352537	1.49526	chr4	55539758	55540629	+	Klf4	chr4	55527137	55532475	-	16600	Kruppel-like factor 4 (gut)	NM_010637
42970	NONMMUG075763.1	0.609941	0.458309	0.691887	0.920798	0.128734	0.0349035	0.179096	0.75647	0.972	0.949	0.803	0.972	3.74801	3.03475	2.6224	2.50336	3.87511	3.60862	3.30398	2.70348	2.26129	2.26463	3.14954	2.51094	2.2289	2.72737	chr5	90648430	90648923	-	Rassf6	chr5	90603076	90640487	-	73246	Ras association (RalGDS/AF-6) domain family member 6	NM_028478
43066	NONMMUG075918.1	0.864867	1.61218	0.841275	0.451308	0.650513	0.0214548	0.498014	0.000697335	0.982	0.949	0.88	0.814	1.17445	0.964998	1.86346	0.715647	0.924522	1.3874	1.26621	0.583839	1.77664	1.94803	1.86062	0.88449	0.829036	0.382999	chr5	109722619	109723302	-	Crlf2	chr5	109554709	109558993	-	57914	cytokine receptor-like factor 2	NM_016715
43069	NONMMUG075921.1	1.1014	2.1502	1.45889	0.747292	0.72769	0.0363521	0.105374	0.106288	0.999	0.949	0.785	0.932	0.186267	0.325603	1.29073	0.870478	0	0.351211	0	0.591081	1.56572	1.03726	1.21848	0.895043	1.02279	0.672016	chr5	109754696	109755375	-	Crlf2	chr5	109554709	109558993	-	57914	cytokine receptor-like factor 2	NM_016715
43710	NONMMUG077020.1	1.60792	1.69044	1.02322	0.973272	0.277789	0.0301928	0.909661	0.749513	0.972	0.949	1	0.971	2.56014	3.24533	3.31753	3.27845	2.3703	2.72787	2.84125	3.56065	3.28996	3.14928	3.4926	3.17706	3.29474	3.35775	chr6	100215813	100218144	+	Rybp	chr6	100228565	100287358	-	56353	RING1 and YY1 binding protein	NM_019743
44411	NONMMUG078203.1	0.757387	0.643642	0.929086	1.09327	0.203087	0.0388025	0.750113	0.646493	0.972	0.949	0.975	0.949	1.32447	0.923576	0.688805	0.817461	1.42692	1.21419	1.11459	0.703361	0.92428	0.408036	0.688161	0.330432	0.964604	1.05519	chr7	18413186	18414186	+	Psg28	chr7	18422536	18432055	-	114871	pregnancy-specific glycoprotein 28	NM_054063
44868	NONMMUG078955.1	0.660703	0.646956	0.839848	0.857694	0.0219225	0.0226379	0.381304	0.39878	0.972	0.949	0.842	0.932	1.80688	1.20895	1.17862	0.957151	1.87382	1.73667	1.24943	1.16731	1.40932	1.00945	1.08509	1.29808	0.593536	0.892551	chr7	97072490	97073713	+	Gab2	chr7	97081751	97308951	+	14389	growth factor receptor bound protein 2-associated protein 2	NM_010248
46144	NONMMUG081057.1	0.524415	0.54715	1.72112	1.64961	0.0750066	0.0382373	0.12669	0.078657	0.972	0.949	0.803	0.932	1.2168	0.28558	0.346808	1.06893	1.4034	1.00243	0.273609	0.297454	0	0.474346	0.511916	0.645255	1.03263	1.42431	chr8	89060459	89062298	+	Sall1	chr8	89027243	89044162	-	58198	sal-like 1 (Drosophila)	NM_021390
47433	NONMMUG083145.1	1.07327	0.568078	0.589034	1.11286	0.917703	0.0213314	0.417907	0.499329	1	0.949	0.858	0.939	1.14732	1.24933	0.331482	0.485749	1.26291	1.02166	0	1.90866	0.45265	0.49019	0.00249797	0.404263	0.266157	0.744098	chr9	15716351	15717188	+	Slc36a4	chr9	15709769	15738789	+	234967	solute carrier family 36 (proton/amino acid symporter), member 4	NM_172289
48919	NONMMUG085555.1	0.773075	0.596453	1.46309	1.89634	0.247832	0.0217992	0.109709	0.0101827	0.972	0.949	0.789	0.932	1.04687	0.67555	0.301349	1.22457	1.09223	1.00004	0.910771	0.394362	0	0.574783	0.271946	1.38322	0.969807	1.28894	chrX	6660333	6661326	+	Dgkk	chrX	6873484	6948363	+	331374	diacylglycerol kinase kappa	NM_177914
49013	NONMMUG085709.1	1.15566	1.54958	0.989861	0.738232	0.737378	0.0307361	0.972113	0.0291402	1	0.949	1	0.932	1.64233	1.85105	2.2742	1.83635	1.64461	1.64004	1.2297	2.28394	2.33312	2.05877	2.4078	1.80511	1.95664	1.73855	chrX	48374471	48379662	+	Bcorl1	chrX	48341358	48406728	+	320376	BCL6 co-repressor-like 1	NM_178782
49420	NONMMUG086396.1	0.892818	0.609383	0.885665	1.2976	0.57208	0.0263108	0.522844	0.127412	0.975	0.949	0.89	0.932	1.36674	1.20318	0.652163	1.02801	1.32943	1.40311	0.922147	1.43829	0.29184	0.898148	0.701943	0.855987	1.22585	0.977251	chrX	17521205	17522454	-	Fundc1	chrX	17556569	17572297	-	72018	FUN14 domain containing 1	NM_028058
49488	NONMMUG086502.1	1.5735	1.58044	0.87942	0.875556	0.343342	0.0368399	0.635325	0.249947	0.972	0.949	0.933	0.932	1.54614	2.20011	2.20646	2.01474	1.66264	1.41939	1.7037	2.56875	2.16895	2.03604	2.39181	2.10069	2.11081	1.81341	chrX	53691169	53692408	-	4933416I08Rik	chrX	53686491	53690084	+	71159	RIKEN cDNA 4933416I08 gene	NM_027700
50621	NONMMUT001141.2	0.65362	0.517977	1.35759	1.71311	0.621576	0.010421	0.67444	0.127293	0.977	0.89	0.945	0.932	4.16934	3.55586	3.2203	3.99691	4.11706	4.21979	4.49318	0	3.31464	3.43873	2.84127	4.37144	3.27286	4.13205	chr1	60483648	60485883	-	Raph1	chr1	60483185	60566765	-	77300	Ras association (RalGDS/AF-6) and pleckstrin homology domains 1	NM_001045513
50679	NONMMUT001261.2	4.88444	0.252514	0.180353	3.48861	0.20523	0.000335236	0.102302	0.321081	0.972	0	0.782	0.932	2.02011	4.30831	0.0345465	1.8372	2.09541	1.94067	3.49916	4.82359	0.0142612	0.056241	0.0328302	3.01214	0.675013	0.0775622	chr1	64029462	64032927	-	Klf7	chr1	64035671	64121389	-	93691	Kruppel-like factor 7 (ubiquitous)	NM_033563
50726	NONMMUT001399.2	0.765854	0.489148	1.00843	1.57889	0.52498	0.0135307	0.988677	0.37272	0.973	0.947	1	0.932	1.03377	0.648911	0.00211136	0.661021	0.831527	1.21111	1.09489	0	0.000378188	0.0041977	0.0017556	1.45285	0.00411407	0.00469664	chr1	69531213	69533830	-	Ikzf2	chr1	69531210	69685960	-	22779	IKAROS family zinc finger 2	NM_011770
50729	NONMMUT001402.2	0.655399	0.474793	0.897584	1.23901	0.100868	0.00363053	0.775466	0.516291	0.972	0.718	0.984	0.94	2.35534	1.74579	1.28071	1.5899	2.33808	2.3724	1.98465	1.45936	1.44493	0.954183	1.39439	2.18111	1.33256	0.983575	chr1	69534570	69537349	-	Ikzf2	chr1	69531210	69685960	-	22779	IKAROS family zinc finger 2	NM_011770
50732	NONMMUT001406.2	0.525427	0.665634	1.71725	1.35553	0.00132194	0.0364421	0.0690468	0.135371	0.412	0.949	0.779	0.932	1.31586	0.387421	0.728661	1.16752	1.29185	1.33948	0.373377	0.40133	0.382206	0.871068	0.878885	1.24282	1.39324	0.803621	chr1	69681574	69682549	-	Spag16	chr1	69826970	70725132	+	66722	sperm associated antigen 16	NM_029160
50865	NONMMUT001691.2	0.609485	0.387227	0.923468	1.45352	0.157412	0.0146591	0.636334	0.033737	0.972	0.949	0.933	0.932	2.68449	1.97015	1.31574	1.85528	2.45158	2.88496	1.72714	2.17807	1.40974	1.02366	1.47401	1.62863	1.91472	1.99715	chr1	82448428	82449643	-	Col4a4	chr1	82450723	82586849	-	12829	collagen, type IV, alpha 4	NM_007735
51429	NONMMUT002917.2	1.12196	1.7003	1.14881	0.758054	0.735788	0.0231322	0.44815	0.00427826	0.999	0.949	0.865	0.912	0.380545	0.546563	1.14633	0.746707	0.657119	0.0380669	0.819143	0.210197	1.19276	1.14609	1.09862	0.719981	0.636456	0.873584	chr1	137898594	137899729	+	Ptprc	chr1	138062859	138175305	-	19264	protein tyrosine phosphatase, receptor type, C	NM_011210
51443	NONMMUT002943.2	1.00264	1.70502	1.47352	0.866499	0.980889	0.00674861	0.169516	0.344389	1	0.865	0.803	0.932	0.918348	0.922145	1.68814	1.48141	0.858444	0.975864	0.788679	1.0443	1.70868	1.78708	1.55948	1.58476	1.04741	1.72694	chr1	138117343	138119497	-	Ptprc	chr1	138062859	138175305	-	19264	protein tyrosine phosphatase, receptor type, C	NM_011210
51602	NONMMUT003283.2	1.03804	1.52374	0.777082	0.529384	0.918394	0.015741	0.596534	0.0460021	1	0.949	0.918	0.932	4.50396	4.55782	5.11157	4.19396	4.48003	4.52751	4.00977	4.95404	5.24384	5.10025	4.97836	4.31036	3.05334	4.74231	chr1	156428482	156429705	-	Soat1	chr1	156428108	156474328	-	20652	sterol O-acyltransferase 1	NM_009230
51636	NONMMUT003341.2	0.890693	0.355214	1.06031	2.65871	0.79922	1.19082e-06	0.917495	0.119931	1	0	1	0.932	1.51163	1.34463	0.0183863	1.42912	1.50541	1.51781	1.85394	0.550347	0	0.0112721	0.0435322	1.90645	0.00960945	1.73244	chr1	159271254	159273719	+	Rfwd2	chr1	159232326	159347580	+	26374	ring finger and WD repeat domain 2	NM_011931
51800	NONMMUT003653.2	2.36665	1.81708	0.711308	0.926441	0.03632	0.00750025	0.14474	0.610003	0.972	0.877	0.803	0.948	0.800891	2.04374	1.66251	1.55228	0.883539	0.713219	2.19479	1.875	1.61505	1.56299	1.79873	1.14011	1.82279	1.61202	chr1	166310990	166312246	+	Ildr2	chr1	166254139	166316832	+	100039795	immunoglobulin-like domain containing receptor 2	NM_001164528
51856	NONMMUT003783.2	0.513529	0.483116	1.64985	1.75371	0.0342849	0.00412319	0.151791	0.0530959	0.972	0.718	0.803	0.932	1.05214	0.0906599	0.00258424	0.812995	0.920797	1.17252	0.175958	0	0	0.00555961	0.00218766	0.289514	0.920848	1.10776	chr1	171324161	171327314	-	Dedd	chr1	171329145	171342501	+	21945	death effector domain-containing	NM_001128609
52240	NONMMUT004575.2	1.09081	0.530219	0.729384	1.50055	0.600026	0.0278371	0.152863	0.0994384	0.976	0.949	0.803	0.932	2.23926	2.36466	1.32392	1.90941	2.13973	2.33237	2.17983	2.52849	1.70775	0.999146	1.16676	2.20742	1.66679	1.79748	chr10	4334546	4335262	+	Zbtb2	chr10	4367074	4388108	-	381990	zinc finger and BTB domain containing 2	NM_001033466
52291	NONMMUT004673.2	0.629891	0.653188	1.25273	1.20804	0.136354	0.0193328	0.516812	0.429556	0.972	0.949	0.887	0.932	1.99113	1.3243	1.3767	1.64937	1.90513	2.07228	0.957616	1.61642	1.23959	1.57238	1.29568	1.24534	2.09966	1.46157	chr10	9755550	9756995	-	Stxbp5	chr10	9755547	9901040	-	78808	syntaxin binding protein 5 (tomosyn)	NM_001081344
53362	NONMMUT006896.2	1.00181	2.98665	1.58904	0.533007	0.692037	0.0107089	0.349652	0.0476145	0.988	0.906	0.829	0.932	0.00250633	0.00510841	1.58104	0.673263	0	0.00500831	0	0.0101988	1.31144	1.76681	1.62791	1.25899	0.00678236	0.470956	chr10	93962911	93964934	-	Vezt	chr10	93961522	94035742	-	215008	vezatin, adherens junctions transmembrane protein	NM_001304575
53463	NONMMUT007073.2	0.998847	2.60257	1.25582	0.481972	1	0.00390346	1	0.00290076	1	0.718	1	0.814	0.00166419	0	1.3816	0.328624	0	0.00332647	0	0	1.21706	1.51165	1.40088	0.349308	0.575204	0.00519709	chr10	99106138	99106946	-	Poc1b	chr10	99107171	99197988	+	382406	POC1 centriolar protein B	NM_027740
53885	NONMMUT007987.2	0.736421	0.482455	1.16281	1.77492	0.0599997	0.0210025	0.786311	0.312412	0.972	0.949	0.987	0.932	1.31909	0.877693	0.267555	1.09531	1.21952	1.41223	0.899726	0.855317	0	0.686346	0.00302162	1.86271	0.0070773	0.822077	chr10	123185195	123186612	-	Fam19a2	chr10	123264076	123741204	+	268354	family with sequence similarity 19, member A2	NM_001252387
54645	NONMMUT009753.2	1.32124	1.71124	1.1104	0.85733	0.358328	0.0191766	0.744769	0.461174	0.972	0.949	0.974	0.934	0.287094	0.688982	1.06214	0.840058	0.347503	0.224045	0.361761	0.955533	1.1321	1.18029	0.852847	1.21199	0.217487	0.91922	chr11	53646498	53647505	-	Rad50	chr11	53649519	53707319	-	19360	RAD50 double strand break repair protein	NM_009012
54782	NONMMUT010028.2	1.66011	0.350658	0.653384	3.09329	0.485782	0.0189744	0.435491	0.0364329	0.972	0.949	0.863	0.932	4.57604	5.30731	3.06417	4.69332	4.7266	4.4079	4.40695	5.85747	2.16389	3.15525	3.54862	4.05709	5.12268	4.70763	chr11	60226714	60226970	-	Tom1l2	chr11	60226714	60352905	-	216810	target of myb1-like 2 (chicken)	NM_001039092
55155	NONMMUT011020.2	0.382105	0.260809	2.00472	2.93706	0.116915	0.0119683	0.394503	0.154189	0.972	0.917	0.849	0.932	2.73687	1.34891	0.797933	2.3523	2.72957	2.74412	2.03365	0	0	1.64662	0.11746	2.00078	1.43933	3.10519	chr11	80397319	80400225	+	Zfp207	chr11	80383279	80405873	+	22680	zinc finger protein 207	NM_001130169
55626	NONMMUT012049.2	1.36869	1.63383	0.716502	0.600229	0.115103	0.0391217	0.324277	0.080186	0.972	0.949	0.818	0.932	1.14744	1.60024	1.85569	1.11928	1.16569	1.12895	1.44851	1.73752	2.04644	1.61478	1.87352	0.384529	1.65932	1.03776	chr11	101197386	101200870	-	Ezh1	chr11	101191115	101226463	-	14055	enhancer of zeste 1 polycomb repressive complex 2 subunit	NM_007970
56390	NONMMUT013762.2	0.747175	0.297859	0.61073	1.532	0.707123	0.000703691	0.582084	0.34622	0.993	0.454	0.911	0.932	2.60521	2.18473	0.857912	1.47333	2.56014	2.64891	3.01664	0	0.581668	0.813473	1.12646	1.87161	0.0194936	1.87061	chr12	27336370	27337429	-	Sox11	chr12	27334268	27342718	-	20666	SRY (sex determining region Y)-box 11	NM_009234
56534	NONMMUT014049.2	0.644517	0.629037	1.31755	1.34997	0.271662	0.0408238	0.34141	0.0700023	0.972	0.949	0.825	0.932	1.79903	1.16533	1.13025	1.56318	1.59278	1.97945	1.54734	0.644224	1.17175	1.22654	0.981114	1.75892	1.6241	1.26195	chr12	41174554	41176111	+	Immp2l	chr12	41024090	41955588	+	93757	IMP2 inner mitochondrial membrane peptidase-like (S. cerevisiae)	NM_053122
56988	NONMMUT014925.2	0.576358	0.483027	1.08918	1.29963	0.117276	0.00994183	0.621446	0.0195338	0.972	0.89	0.927	0.932	1.1022	0.307234	0.0523727	0.430471	0.926078	1.25914	0	0.560389	0	0.00328422	0.148775	0.266838	0.534581	0.476466	chr12	82271728	82273560	+	Sipa1l1	chr12	82170016	82451784	+	217692	signal-induced proliferation-associated 1 like 1	NM_001167983
57367	NONMMUT015653.2	1.02724	0.663083	0.626292	0.970242	0.925419	0.00878414	0.141305	0.692051	1	0.89	0.803	0.958	4.88343	4.9222	4.29069	4.24711	4.8167	4.94722	4.51331	5.24043	4.23606	4.19602	4.42908	4.38236	4.16379	4.18496	chr12	108538359	108539544	+	Evl	chr12	108554720	108688515	+	14026	Ena-vasodilator stimulated phosphoprotein	NM_007965
57368	NONMMUT015654.2	0.849585	0.475483	0.630463	1.1265	0.535296	0.0335777	0.0464863	0.377421	0.975	0.949	0.749	0.932	1.0758	0.840632	0.0032673	0.175115	1.32515	0.774164	0.70916	0.961117	0.00467224	0.00365081	0.001477	0	0.00353634	0.469584	chr12	108579138	108582847	+	Evl	chr12	108554720	108688515	+	14026	Ena-vasodilator stimulated phosphoprotein	NM_007965
57429	NONMMUT015835.2	3.4755	4.02167	0.848483	0.733253	0.0848095	0.0266466	0.42044	0.132315	0.972	0.949	0.859	0.932	0.401986	2.19921	2.40978	1.96216	0	0.716027	1.85828	2.47477	2.75518	2.28289	2.11234	1.87194	2.06516	1.94273	chr12	109720953	109722691	+	Rtl1	chr12	109590169	109595403	-	353326	retrotransposon-like 1	NM_184109
57724	NONMMUT016486.2	12.4251	9.04411	0.769426	1.05706	0.0269806	0.0216093	0.655271	0.915676	0.972	0.949	0.939	0.992	0.229412	3.8646	3.40639	3.48645	0.188825	0.268889	4.07144	3.62306	3.54809	2.87758	3.67383	0	4.0461	4.00938	chr13	17697532	17699100	+	Mplkip	chr13	17695413	17699105	+	66308	M-phase specific PLK1 intereacting protein	NM_025479
58535	NONMMUT017979.2	2.23745	1.90985	0.501788	0.587861	0.191929	0.0213927	0.0966881	0.00517533	0.972	0.949	0.78	0.912	2.77507	3.93692	3.70853	2.94207	2.97328	2.54522	3.46821	4.29012	3.56526	3.64483	3.89468	3.02692	2.96494	2.82718	chr13	64192544	64195894	-	Cdc14b	chr13	64192545	64274988	-	218294	CDC14 cell division cycle 14B	NM_172587
58554	NONMMUT018009.2	0.792418	0.605367	0.675909	0.884756	0.271654	0.0098996	0.05024	0.0145156	0.972	0.89	0.757	0.932	2.10206	1.7664	1.37795	1.2013	2.22533	1.96728	1.56045	1.94659	1.35052	1.41539	1.36714	1.24026	1.11942	1.24086	chr13	65242072	65247851	+	Zfp369	chr13	65278854	65297795	+	170936	zinc finger protein 369	NM_178364
58685	NONMMUT018229.2	1.17613	1.55046	1.24322	0.94306	0.534071	0.00879624	0.344709	0.609377	0.975	0.89	0.826	0.948	6.09984	6.33389	6.73254	6.64796	6.05671	6.14172	6.01281	6.59635	6.62543	6.72174	6.84226	6.49747	6.90806	6.49836	chr13	73515747	73516412	+	Slc6a3	chr13	73536747	73578672	+	13162	solute carrier family 6 (neurotransmitter transporter, dopamine), member 3	NM_010020
58861	NONMMUT018618.2	1.02716	0.659897	0.563411	0.876975	0.0592717	0.000368741	0.00706825	0.210108	0.972	0	0.628	0.932	2.2248	2.26346	1.62511	1.43572	2.21558	2.23395	2.26727	2.25963	1.56214	1.65678	1.65441	1.58244	1.14823	1.5382	chr13	91701664	91741872	-	Acot12	chr13	91741521	91786148	+	74156	acyl-CoA thioesterase 12	NM_028790
59512	NONMMUT019886.2	0.998029	2.48048	1.30811	0.526322	1	0.00750375	1	0.0290924	1	0.877	1	0.932	0.00284638	0	1.31347	0.387482	0	0.00568715	0	0	1.34301	1.10778	1.46686	0	0.940547	0.00729528	chr14	21052610	21053921	+	Adk	chr14	21052574	21448569	+	11534	adenosine kinase	NM_134079
59513	NONMMUT019887.2	1.11893	0.366483	0.617502	1.88533	0.490057	0.00867303	0.138856	0.119798	0.972	0.89	0.803	0.932	1.45273	1.61485	0.00454392	0.919362	1.63965	1.23793	1.57373	1.65482	0	0.00915282	0.00446443	1.13202	0.00861198	1.30813	chr14	21052611	21053886	+	Adk	chr14	21052574	21448569	+	11534	adenosine kinase	NM_134079
59568	NONMMUT020001.2	1.81624	2.17668	1.58539	1.32287	0.297933	0.0366649	0.492975	0.533895	0.972	0.949	0.88	0.943	0.00320305	0.864157	1.12533	1.529	0	0.00639901	1.26723	0.302821	1.31593	0.747446	1.2486	1.67213	0.0217126	2.1556	chr14	24441183	24446265	-	Polr3a	chr14	24448694	24487046	-	218832	polymerase (RNA) III (DNA directed) polypeptide A	NM_001081247
59750	NONMMUT020352.2	0.929156	0.655702	1.31996	1.87043	0.375116	0.0341306	0.434712	0.0962232	0.972	0.949	0.863	0.932	1.42352	1.31752	0.814636	1.71801	1.50778	1.33404	1.29036	1.34417	0.52315	0.871652	1.00699	1.06849	2.1617	1.7215	chr14	34724713	34728035	+	Grid1	chr14	34820136	35581115	+	14803	glutamate receptor, ionotropic, delta 1	NM_008166
60291	NONMMUT021568.2	1.15499	0.651512	0.549956	0.974951	0.0778908	0.00546969	0.0156906	0.857509	0.972	0.772	0.731	0.985	3.72427	3.93214	3.10613	3.06953	3.71102	3.73739	3.87472	3.98737	3.01957	3.02404	3.26129	2.736	3.34731	3.06097	chr14	73025602	73026890	+	Cysltr2	chr14	73029128	73049114	-	70086	cysteinyl leukotriene receptor 2	NM_133720
60733	NONMMUT022503.2	0.366669	0.329569	1.94605	2.16512	0.0210937	0.00169923	0.111975	0.0312286	0.972	0.549	0.789	0.932	1.62907	0.181619	0.027719	1.14217	1.50438	1.74383	0.342909	0	0	0.00886083	0.0731848	1.45411	1.24595	0.594302	chr14	122103429	122106953	-	Tm9sf2	chr14	122107082	122159603	+	68059	transmembrane 9 superfamily member 2	NM_080556
60791	NONMMUT022617.2	0.549799	0.660412	1.27723	1.06331	0.0368508	0.014911	0.147788	0.533593	0.972	0.949	0.803	0.943	1.6426	0.779577	1.04404	1.13259	1.67561	1.60882	0.534691	0.988865	1.11573	0.810119	1.17987	1.1608	1.23779	0.987975	chr15	5208912	5210147	+	Ttc33	chr15	5185560	5218332	+	67515	tetratricopeptide repeat domain 33	NM_026213
61255	NONMMUT023512.2	1.3306	0.281536	0.592815	2.80178	0.718167	0.00194388	0.458397	0.0562678	0.997	0.549	0.869	0.932	1.83591	2.24799	0.00729817	1.49364	1.69437	1.96479	0.947647	2.92061	0	0.0146728	0.00718441	2.03626	1.35508	0.838386	chr15	55255812	55259273	+	Col14a1	chr15	55307750	55520803	+	12818	collagen, type XIV, alpha 1	NM_181277
61623	NONMMUT024392.2	3.91228	4.21924	0.470992	0.436726	0.00281641	0.00157538	0.15855	0.054515	0.674	0.549	0.803	0.932	0.18905	2.15706	2.26603	1.07084	0.187905	0.190193	2.21307	2.09879	2.17227	2.2024	2.41149	0.149932	2.01667	0.196525	chr15	82899079	82905816	+	Tcf20	chr15	82808626	82912134	-	21411	transcription factor 20	NM_013836
61678	NONMMUT024483.2	0.507076	0.515307	1.2362	1.21645	0.0354419	0.0268394	0.745626	0.70192	0.972	0.949	0.974	0.958	1.453	0.473271	0.496499	0.779179	1.31175	1.58164	0.415729	0.528606	0	0.692926	0.692249	0	0.00784749	1.65215	chr15	85634855	85640508	+	Wnt7b	chr15	85535437	85581821	-	22422	wingless-type MMTV integration site family, member 7B	NM_009528
61967	NONMMUT025058.2	0.466058	0.452882	0.920913	0.947706	0.0116067	0.0012828	0.000176319	0.126946	0.972	0.454	0	0.932	1.2244	0.122978	0.0816026	0.00411458	1.13819	1.30574	0.128663	0.117269	0.117476	0.123006	0.00106955	0	0.0054065	0.00692805	chr15	100730480	100732720	-	Slc4a8	chr15	100761747	100823971	+	59033	solute carrier family 4 (anion exchanger), member 8	NM_021530
61990	NONMMUT025105.2	0.220505	0.307711	1.92408	1.37879	1	0.000539484	1	0.553621	1	0.454	1	0.948	2.18112	0	0.480766	0.944166	2.09506	2.26233	0	0	0.442825	0.488492	0.510162	0.274264	0.00902889	1.83049	chr15	102197345	102200171	-	Zfp740	chr15	102203645	102215610	+	68744	zinc finger protein 740	NM_001289691
62528	NONMMUT026258.2	1.05287	0.547016	0.984316	1.89457	0.901975	0.0356338	0.972516	0.155096	1	0.949	1	0.932	1.16954	1.24387	0.299193	1.22106	1.35889	0.951526	1.6607	0.655321	0	0.388337	0.467263	1.79491	1.12339	0.427636	chr16	31991252	31991868	-	Pak2	chr16	32016290	32079342	-	224105	p21 protein (Cdc42/Rac)-activated kinase 2	NM_177326
62587	NONMMUT026431.2	0.494569	0.436052	0.813922	0.92315	0.189409	0.047897	0.6735	0.821943	0.972	0.949	0.945	0.98	1.79084	0.775085	0.593412	0.478048	2.00028	1.54575	0	1.27655	1.12059	0.0084207	0.428918	0.152352	1.04336	0.00888171	chr16	35785218	35786875	+	Hspbap1	chr16	35770386	35828462	+	66667	Hspb associated protein 1	NM_175111
62723	NONMMUT026803.2	0.50905	0.230878	0.451782	0.996109	0.247733	0.00310222	0.274178	0.604315	0.972	0.667	0.803	0.948	2.1293	1.15518	0.0145036	0.00887873	1.94918	2.28941	1.78837	0	0	0.0125087	0.0308353	0	0.0139262	0.0126689	chr16	45793243	45796053	-	Phldb2	chr16	45746231	45844378	-	208177	pleckstrin homology like domain, family B, member 2	NM_153412
62856	NONMMUT027090.2	1.11062	0.474216	0.60691	1.42139	0.795812	0.0337223	0.338864	0.43777	1	0.949	0.824	0.932	1.54276	1.69412	0.466372	0.973676	1.68597	1.38375	1.12854	2.09937	0.00828337	0.922578	0.314562	0	1.6443	0.820116	chr16	62785490	62786766	-	Arl13b	chr16	62793689	62847040	-	68146	ADP-ribosylation factor-like 13B	NM_026577
62867	NONMMUT027121.2	1.41374	1.51884	0.8354	0.777593	0.591716	0.0388128	0.677976	0.100231	0.975	0.949	0.947	0.932	1.99273	2.49224	2.59569	2.23278	1.90856	2.07225	1.60076	3.03914	2.4159	2.57577	2.77315	2.36406	1.92041	2.36953	chr16	65562807	65563516	+	Chmp2b	chr16	65539133	65562697	-	68942	charged multivesicular body protein 2B	NM_026879
63162	NONMMUT027671.2	0.956342	0.578139	0.95915	1.5866	0.78008	0.0162169	0.876824	0.123626	1	0.949	1	0.932	1.62995	1.56555	0.839436	1.50537	1.70463	1.55119	1.74439	1.36136	0.794334	0.588339	1.09103	1.09707	1.93577	1.35159	chr16	91408488	91410001	+	Il10rb	chr16	91406235	91425834	+	16155	interleukin 10 receptor, beta	NM_008349
63186	NONMMUT027726.2	0.237387	0.333121	2.67466	1.906	1	0.0216583	1	0.500345	1	0.949	1	0.939	2.07469	0	0.488808	1.41935	1.8903	2.23816	0	0	1.13728	0.0103299	0.00432481	0	0.0101245	2.58903	chr16	92094489	92096001	+	Mrps6	chr16	92058336	92112227	+	121022	mitochondrial ribosomal protein S6	NM_080456
63317	NONMMUT027957.2	1.12817	2.01442	1.13373	0.634948	0.830852	0.00925051	0.758218	0.0250529	1	0.89	0.978	0.932	1.24166	1.41565	2.25203	1.59674	1.42098	1.03685	0.544835	1.95485	2.09921	2.28425	2.36027	1.11855	1.74894	1.8243	chr17	3113055	3114951	-	Scaf8	chr17	3114972	3198859	+	106583	SR-related CTD-associated factor 8	NM_134123
63725	NONMMUT028825.2	0.434558	0.374405	0.618654	0.718049	0.0963113	0.041531	0.108095	0.374899	0.972	0.949	0.789	0.932	1.89977	0.697393	0.482444	0.00459811	1.64458	2.11653	0.328637	0.990823	0	0.00656701	1.1288	0	0.00643627	0.00734696	chr17	26900217	26900733	-	Kifc5b	chr17	26917091	26932579	+	16580	kinesin family member C5B	NM_053173
63770	NONMMUT028959.2	1.64621	1.68531	0.961578	0.939267	0.544131	0.0323507	0.937614	0.74549	0.975	0.949	1	0.969	0.358546	1.07769	1.11156	1.02117	0.637499	0.0124073	0	1.68765	1.08716	1.02369	1.21706	1.34887	0.399761	1.15204	chr17	28528798	28529797	-	Armc12	chr17	28530861	28538975	+	67645	armadillo repeat containing 12	NM_026290
63780	NONMMUT028977.2	0.459005	0.540385	1.60931	1.36695	1	0.0182211	1	0.121555	1	0.949	1	0.932	1.12342	0	0.235479	0.686444	1.27129	0.958643	0	0	0	0.399638	0.27824	0.774439	0.292257	0.920566	chr17	28989612	28994392	-	Stk38	chr17	28970885	29007937	-	106504	serine/threonine kinase 38	NM_134115
63938	NONMMUT029364.2	0.998495	2.5993	1.82685	0.701768	1	0.00845664	1	0.28179	1	0.877	1	0.932	0.00217231	0	1.38029	0.86936	0	0.00434136	0	0	1.43511	1.5302	1.14883	1.57295	0.585661	0.00678156	chr17	34950004	34952459	-	Hspa1b	chr17	34956429	34959238	-	15511	heat shock protein 1B	NM_010478
64184	NONMMUT029977.2	0.555411	0.520935	1.19903	1.27839	0.100078	0.0126197	0.573742	0.309386	0.972	0.936	0.908	0.932	1.94721	1.09884	1.00638	1.36071	2.10669	1.76789	0.819765	1.33258	0.924416	1.03205	1.0592	1.79538	0.885809	1.25428	chr17	50424895	50426820	+	Plcl2	chr17	50509547	50688494	+	224860	phospholipase C-like 2	NM_013880
64272	NONMMUT030139.2	0.108061	0.115122	8.19408	7.6915	0.019914	0.00265015	0.13446	0.0597086	0.972	0.667	0.803	0.932	3.218	0.00792686	0.0992427	3.04251	3.39149	3.02076	0.0158104	0	0.0907194	0.18512	0.0169538	3.6487	1.64076	3.17908	chr17	56609910	56610943	+	2410015M20Rik	chr17	56607452	56609771	-	224904	RIKEN cDNA 2410015M20 gene	NM_153152
64359	NONMMUT030320.2	0.411284	0.510137	1.69283	1.3648	0.00117091	0.0138642	0.0205101	0.0998312	0.412	0.947	0.731	0.932	1.35403	0.072237	0.382985	0.831673	1.35656	1.3515	0.141029	0	0	0.717115	0.342806	0.879858	0.627633	0.966445	chr17	66514304	66518090	-	Rab12	chr17	66494512	66519670	-	19328	RAB12, member RAS oncogene family	NM_024448
64476	NONMMUT030650.2	1.10837	0.44788	0.834765	2.0658	0.540459	0.0194713	0.544013	0.0866867	0.975	0.949	0.898	0.932	3.89626	4.0447	2.73745	3.78415	3.69384	4.07375	3.95162	4.13215	2.33527	2.8832	2.92265	4.26031	3.75667	3.11257	chr17	74649764	74654424	+	Ttc27	chr17	74717750	74863570	+	74196	tetratricopeptide repeat domain 27	NM_152817
64648	NONMMUT030929.2	1.55808	1.61572	0.723804	0.697984	0.144486	0.0404984	0.204792	0.0771927	0.972	0.949	0.803	0.932	2.41885	3.05863	3.11103	2.5923	2.42199	2.41571	2.81858	3.26437	2.85608	3.161	3.28319	2.25159	2.52614	2.92018	chr17	85089460	85090267	-	Camkmt	chr17	85090700	85458580	+	73582	calmodulin-lysine N-methyltransferase	NM_028576
65020	NONMMUT031692.2	2.22792	2.31437	0.979056	0.942484	0.183011	0.0117624	0.949716	0.773895	0.972	0.917	1	0.975	2.09933	3.25502	3.30994	3.22448	2.23226	1.95289	2.79774	3.60171	3.32673	3.09692	3.4806	2.83538	3.66435	3.03992	chr18	23804041	23804758	+	Mapre2	chr18	23752333	23893861	+	212307	microtubule-associated protein, RP/EB family, member 2	NM_001162942
65268	NONMMUT032164.2	0.90355	1.51264	1.3759	0.821873	0.843613	0.00357165	0.465946	0.249898	1	0.718	0.872	0.932	1.90211	1.75579	2.49918	2.21616	1.91937	1.88464	2.318	0.821969	2.55145	2.53442	2.40741	2.30893	2.5172	1.7048	chr18	42561782	42562618	+	Gpr151	chr18	42578020	42579652	-	240239	G protein-coupled receptor 151	NM_181543
65615	NONMMUT032887.2	1.30462	1.80539	0.562424	0.406419	0.474634	0.0286808	0.235346	0.0167505	0.972	0.949	0.803	0.932	1.5796	1.96323	2.43191	1.13296	1.61766	1.54051	2.3042	1.51587	2.25033	2.65729	2.35667	0	1.71474	1.19966	chr18	69353598	69356498	+	Tcf4	chr18	69344492	69687967	+	21413	transcription factor 4	NM_013685
65738	NONMMUT033135.2	0.759759	0.635157	0.936344	1.12003	0.383293	0.0394759	0.813266	0.524285	0.972	0.949	0.995	0.941	2.42483	2.02844	1.77001	1.93355	2.47515	2.37268	1.55139	2.38633	1.83572	1.38843	2.01588	2.18935	1.91041	1.6506	chr18	77064126	77065057	-	Pias2	chr18	77065208	77155708	+	17344	protein inhibitor of activated STAT 2	NM_001164167
65871	NONMMUT033395.2	0.507431	0.557214	1.36719	1.24504	0.0267034	0.010372	0.0612076	0.0888453	0.972	0.89	0.765	0.932	1.24606	0.267345	0.402363	0.718555	1.2089	1.28229	0.473905	0.026187	0.370262	0.138433	0.65234	0.779435	0.637448	0.735146	chr18	90579797	90593230	+	Tmx3	chr18	90510154	90543267	+	67988	thioredoxin-related transmembrane protein 3	NM_198295
66008	NONMMUT033752.2	6.69986	8.33183	1.20566	0.969502	0.00113843	0.00878449	0.173777	0.828709	0.412	0.89	0.803	0.981	0.126085	2.87022	3.18472	3.14003	0	0.242031	2.90707	2.8324	3.1879	3.43768	2.87382	3.09139	3.32949	2.97648	chr19	7472708	7476402	-	Atl3	chr19	7494040	7538609	+	109168	atlastin GTPase 3	NM_001163505
66350	NONMMUT034436.2	0.846155	0.663797	0.866617	1.10469	0.382364	0.00209679	0.464109	0.389311	0.972	0.549	0.872	0.932	1.13856	0.897555	0.547375	0.691022	1.16623	1.11036	1.11429	0.642405	0.611733	0.581106	0.443801	0.863108	0.767458	0.402786	chr19	31505321	31507369	-	A1cf	chr19	31868761	31949406	+	69865	APOBEC1 complementation factor	NM_001081074
66433	NONMMUT034569.2	0.247565	0.24798	1.00906	1.00737	1	2.84321e-05	1	0.365521	1	0	1	0.932	2.01412	0	0.00241102	0.0130108	1.97956	2.04787	0	0	0	0.00509663	0.00213189	0	0.0331126	0.00570224	chr19	36460458	36460969	+	Pcgf5	chr19	36379067	36456204	+	76073	polycomb group ring finger 5	NM_029508
66846	NONMMUT035376.2	1.80786	1.55071	0.88823	1.03552	0.0212855	0.0051966	0.549774	0.822425	0.972	0.772	0.9	0.98	0.689671	1.54395	1.3226	1.37296	0.688365	0.690976	1.44505	1.63651	1.21791	1.34001	1.40375	0.978177	1.68387	1.37138	chr2	3330750	3332045	-	Rpp38	chr2	3328949	3332628	-	227522	ribonuclease P/MRP 38 subunit	NM_001013376
66877	NONMMUT035436.2	1.12775	0.578734	0.796021	1.55116	0.640264	0.0176225	0.279719	0.00978438	0.979	0.949	0.803	0.932	3.8401	4.01354	3.05107	3.68442	3.9655	3.70274	3.70684	4.26634	2.84845	3.23189	3.04746	3.63115	3.84147	3.56608	chr2	4801424	4802140	+	Sephs1	chr2	4881564	4910556	+	109079	selenophosphate synthetase 1	NM_175400
67236	NONMMUT036430.2	3.97514	4.09836	0.988824	0.959095	0.0149749	0.00560631	0.968872	0.853717	0.972	0.824	1	0.984	0.0108407	2.00185	2.04589	1.98563	0	0.0216005	1.86164	2.12963	1.93665	1.90937	2.26399	1.94689	1.40468	2.42709	chr2	27540439	27546088	+	Wdr5	chr2	27515147	27536538	+	140858	WD repeat domain 5	NM_080848
67340	NONMMUT036727.2	0.227463	0.481242	4.68665	2.21518	0.0361671	0.0448592	0.0210541	0.0253732	0.972	0.949	0.731	0.932	2.40276	0.266465	1.3476	2.49502	2.1677	2.60484	0.355332	0.171763	1.63872	1.51183	0.739038	2.59318	2.05333	2.75001	chr2	32708662	32709466	-	Cdk9	chr2	32705782	32712784	-	107951	cyclin-dependent kinase 9 (CDC2-related kinase)	NM_130860
67385	NONMMUT036837.2	1.32618	0.605662	0.644358	1.41091	0.396925	0.0179216	0.21351	0.204502	0.972	0.949	0.803	0.932	1.90571	2.31299	1.1823	1.67893	1.99903	1.80594	1.94628	2.60513	1.2167	1.3645	0.932908	1.11314	1.70366	2.06532	chr2	34871107	34872210	+	Cutal	chr2	34874396	34892133	+	77996	cutA divalent cation tolerance homolog-like	NM_001308024
67434	NONMMUT036926.2	3.61823	3.62344	0.742653	0.741586	0.0107952	0.00787928	0.163779	0.123547	0.972	0.877	0.803	0.932	0.00529981	1.86059	1.86266	1.43135	0	0.0105802	1.74687	1.96599	2.09247	1.78124	1.68182	1.65599	0.98836	1.56346	chr2	37368895	37370281	-	Rc3h2	chr2	37370071	37422903	-	319817	ring finger and CCCH-type zinc finger domains 2	NM_001100591
67818	NONMMUT037777.2	0.45997	0.55635	1.00121	0.827765	1	0.0421471	1	0.375651	1	0.949	1	0.932	1.12039	0	0.274455	0.00174766	1.04349	1.1934	0	0	0	0.703	0.00104405	0	0.00244731	0.00279405	chr2	70711983	70712370	+	Tlk1	chr2	70712408	70825480	-	228012	tousled-like kinase 1	NM_172664
67832	NONMMUT037802.2	0.630907	0.498101	1.0904	1.38113	0.168767	0.00825118	0.864314	0.444251	0.972	0.877	1	0.932	1.10608	0.441575	0.100587	0.566435	0.968499	1.23167	0.0529735	0.747406	0	0.281518	0.00166526	0	1.28336	0.0122464	chr2	71269861	71273943	-	Slc25a12	chr2	71274295	71367554	-	78830	solute carrier family 25 (mitochondrial carrier, Aralar), member 12	NM_172436
68084	NONMMUT038260.2	0.923063	0.351562	0.585361	1.53693	0.794411	0.0215614	0.387387	0.533568	1	0.949	0.846	0.943	2.46593	2.35043	0.957779	1.57783	2.28181	2.62919	1.93786	2.67087	1.44275	1.06868	0.0158635	0	1.10369	2.53768	chr2	84587191	84590155	-	Ctnnd1	chr2	84600781	84650510	-	12388	catenin (cadherin associated protein), delta 1	NM_001085449
68208	NONMMUT038533.2	0.760502	0.534391	1.04842	1.49203	0.130984	0.0343302	0.888053	0.264555	0.972	0.949	1	0.932	1.82282	1.42784	0.918786	1.49606	1.88325	1.75975	1.25383	1.58311	0.553335	1.35011	0.726647	1.98651	0.82226	1.44952	chr2	92312153	92312843	+	Gyltl1b	chr2	92365046	92371057	-	228366	glycosyltransferase-like 1B	NM_172670
68209	NONMMUT038536.2	2.33582	3.01783	0.708864	0.548664	0.0531473	0.0156745	0.260761	0.0410167	0.972	0.949	0.803	0.932	0.003175	1.2271	1.59669	0.730684	0	0.00634302	1.41281	1.01391	1.63057	1.29035	1.82017	0.891899	0.0128108	1.0798	chr2	92350754	92353089	+	Gyltl1b	chr2	92365046	92371057	-	228366	glycosyltransferase-like 1B	NM_172670
68471	NONMMUT039140.2	0.761316	0.536046	0.943955	1.34065	0.359793	0.0315214	0.836338	0.230742	0.972	0.949	1	0.932	1.03431	0.640878	0.134741	0.557669	0.815835	1.22401	0.334114	0.893714	0	0.370151	0.00172744	0.970387	0.366894	0.222466	chr2	113572053	113573142	+	Grem1	chr2	113748675	113758648	-	23892	gremlin 1, DAN family BMP antagonist	NM_011824
68534	NONMMUT039242.2	0.704807	0.378811	1.10702	2.0597	0.305438	0.0309823	0.836433	0.197185	0.972	0.949	1	0.932	4.42464	3.91994	3.02419	4.06663	4.38929	4.45914	4.30381	3.39538	2.22652	3.74263	2.66449	2.80233	4.47037	4.40093	chr2	117178233	117179649	+	Spred1	chr2	117121071	117182277	+	114715	sprouty protein with EVH-1 domain 1, related sequence	NM_033524
68535	NONMMUT039243.2	0.407495	0.075143	1.59082	8.62691	0.224172	0.000372372	0.630136	0.12022	0.972	0	0.931	0.932	3.76036	2.46521	0.0261397	3.13498	3.65749	3.85638	3.32828	0	0	0.0547504	0.0231446	0	3.53421	3.78332	chr2	117179384	117181551	+	Spred1	chr2	117121071	117182277	+	114715	sprouty protein with EVH-1 domain 1, related sequence	NM_033524
68584	NONMMUT039352.2	1.25591	1.85324	1.03124	0.698853	0.582448	0.0256501	0.927352	0.0990758	0.975	0.949	1	0.932	0.183363	0.512094	1.07341	0.556475	0	0.346027	0	0.889269	1.19816	0.830652	1.16367	0.0331241	0.906659	0.598452	chr2	119321342	119325564	-	Dll4	chr2	119325784	119335666	+	54485	delta-like 4 (Drosophila)	NM_019454
68604	NONMMUT039406.2	1.38252	0.427632	0.548607	1.77363	0.0110997	0.0106793	0.322245	0.47049	0.972	0.906	0.817	0.937	1.51919	1.9865	0.293633	1.12034	1.50131	1.53686	1.94551	2.02635	0	0.0113154	0.739239	0	0.0110905	2.17448	chr2	120244920	120245598	-	Pla2g4d	chr2	120265869	120289069	-	78390	phospholipase A2, group IVD	NM_001024137
69137	NONMMUT040574.2	0.661023	0.361533	0.566884	1.03648	0.412728	0.000656415	0.337188	0.80835	0.972	0.454	0.824	0.979	1.59098	0.993751	0.123179	0.174876	1.63217	1.54857	1.57662	0	0.335616	0.0055662	0.0023285	0	0.467045	0.00622751	chr2	153342514	153343221	-	Asxl1	chr2	153346139	153404007	+	228790	additional sex combs like 1	NM_001039939
69236	NONMMUT040856.2	0.411851	0.419457	1.01699	0.998553	0.113872	0.0372319	0.22619	0.748132	0.972	0.949	0.803	0.97	1.37551	0.0957037	0.122104	0.120015	1.65935	1.0218	0.115799	0.0753242	0.113817	0.127506	0.124952	0.113039	0.1281	0.118866	chr2	158353699	158361522	-	Snhg11	chr2	158375638	158386145	+	319317	small nucleolar RNA host gene 11	NM_175692
69237	NONMMUT040857.2	2.92967	2.90799	1.12286	1.13123	0.0937493	0.00542693	0.514401	0.161795	0.972	0.772	0.886	0.932	0.0283854	1.57912	1.56841	1.74631	0	0.0562231	1.86264	1.22592	1.37876	1.73114	1.57385	1.74434	1.81405	1.67729	chr2	158353699	158361509	-	Snhg11	chr2	158375638	158386145	+	319317	small nucleolar RNA host gene 11	NM_175692
69358	NONMMUT041107.2	0.843996	0.558324	1.1894	1.79796	0.560946	0.0363697	0.786444	0.33663	0.975	0.949	0.987	0.932	1.10343	0.858738	0.262604	1.10897	1.15286	1.05225	0.416015	1.19703	0	0.675373	0.00276159	0	1.93555	0.718518	chr2	164880033	164881010	+	Pcif1	chr2	164879368	164891437	+	228866	PDX1 C-terminal inhibiting factor 1	NM_146129
69721	NONMMUT041764.2	1.35149	1.58824	0.886674	0.754505	0.171458	0.0141524	0.536626	0.0783435	0.972	0.947	0.895	0.932	3.0745	3.50905	3.74193	3.33553	3.2355	2.89324	3.63126	3.37552	3.66878	3.71391	3.83775	3.23128	3.04518	3.65977	chr2	178411230	178412891	-	Ppp1r3d	chr2	178411206	178414463	-	228966	protein phosphatase 1, regulatory subunit 3D	NM_001085501
69722	NONMMUT041767.2	1.45852	1.5234	1.00972	0.966723	0.217575	0.0101682	0.965777	0.808387	0.972	0.89	1	0.979	2.14427	2.68877	2.75156	2.70273	2.14852	2.14001	2.40788	2.92379	2.75908	2.85807	2.62836	2.29204	2.85274	2.88944	chr2	178422567	178424424	+	Cdh26	chr2	178430515	178487366	+	381409	cadherin-like 26	NM_001291189
69740	NONMMUT041797.2	0.354644	0.355549	1.68774	1.68345	1	0.0239805	1	0.127194	1	0.949	1	0.932	1.49555	0	0.00367582	0.755096	1.16678	1.76314	0	0	0	0.00901851	0.00199339	1.14063	0.00484841	0.89149	chr2	179977002	179979154	+	Lsm14b	chr2	180024987	180035461	+	241846	LSM family member 14B	NM_177727
69758	NONMMUT041849.2	1.7283	1.58872	0.759377	0.826091	0.272674	0.0215366	0.438139	0.330685	0.972	0.949	0.864	0.932	1.91803	2.70738	2.5859	2.31027	2.01765	1.81101	2.23725	3.06138	2.73528	2.56684	2.44033	2.6584	1.73397	2.38944	chr2	180700484	180702022	-	Gid8	chr2	180710226	180721599	+	76425	GID complex subunit 8	NM_001289652
70516	NONMMUT043432.2	0.974129	0.510724	0.957951	1.82715	0.967302	0.0279007	0.934173	0.0707211	1	0.949	1	0.932	1.26881	1.23099	0.299422	1.16902	1.27841	1.25914	0	1.8854	0	0.00827492	0.753777	0.734713	1.52042	1.14597	chr3	69043555	69044703	-	Trim59	chr3	69035294	69044742	-	66949	tripartite motif-containing 59	NM_025863
70611	NONMMUT043665.2	0.586028	0.544739	1.10211	1.18564	0.164956	0.0339993	0.765683	0.479016	0.972	0.949	0.981	0.937	2.2207	1.44974	1.34434	1.59001	2.43036	1.9753	1.70377	1.14122	1.45586	1.18735	1.37677	2.03449	1.51598	1.05297	chr3	84552857	84553452	-	Tigd4	chr3	84593574	84597032	+	403175	tigger transposable element derived 4	NM_207278
70808	NONMMUT044230.2	1.07939	0.559359	1.08743	2.0984	0.832435	0.043655	0.81717	0.0631549	1	0.949	0.996	0.932	1.12909	1.2393	0.290936	1.36022	1.1691	1.08794	0.714668	1.6232	0.732711	0.00866629	0.00362727	1.75245	0.776797	1.38909	chr3	95995918	95996459	+	Vps45	chr3	95999832	96058455	-	22365	vacuolar protein sorting 45	NM_013841
70848	NONMMUT044328.2	1.06503	2.1115	1.4446	0.728647	0.905035	0.0172536	0.389599	0.126251	1	0.949	0.847	0.932	0.973611	1.0645	2.05188	1.59517	0.56134	1.29388	0.35667	1.53726	2.17979	2.03868	1.92593	2.03465	1.22796	1.39194	chr3	97214507	97214994	-	Bcl9	chr3	97203662	97227364	-	77578	B cell CLL/lymphoma 9	NM_029933
70862	NONMMUT044356.2	0.416242	0.45094	1.00319	0.925999	1	0.0300402	1	0.388822	1	0.949	1	0.932	1.26451	0	0.115512	0.00459418	0.979149	1.50263	0	0	0	0.32116	0.00107366	0	0.00505072	0.00871854	chr3	97901272	97903594	+	Sec22b	chr3	97901227	97922318	+	20333	SEC22 homolog B, vesicle trafficking protein	NM_011342
70926	NONMMUT044468.2	5.06762	3.54007	0.269865	0.386312	0.102555	0.0193142	0.0272392	9.76136e-05	0.972	0.949	0.742	0	1.90432	4.24563	3.7281	2.35594	0	2.69748	3.85241	4.55431	3.7362	3.76722	3.67952	2.22551	2.59619	2.21231	chr3	101460594	101462837	+	Igsf3	chr3	101377125	101463060	+	78908	immunoglobulin superfamily, member 3	NM_207205
70996	NONMMUT044604.2	0.522084	0.493978	1.47079	1.55447	0.0488888	0.00769839	0.354757	0.189753	0.972	0.877	0.831	0.932	1.019	0.0813512	0.00151567	0.637942	1.16427	0.857446	0.158359	0	0	0.003205	0.0013402	0	0.54684	1.14237	chr3	104618784	104620164	-	Slc16a1	chr3	104638664	104658462	+	20501	solute carrier family 16 (monocarboxylic acid transporters), member 1	NM_009196
72041	NONMMUT046822.2	0.63822	0.643182	1.09848	1.09	0.0622878	0.0393527	0.539724	0.557472	0.972	0.949	0.896	0.948	2.55673	1.90886	1.92003	2.04437	2.44527	2.6602	1.76948	2.03595	2.13419	1.6125	1.96541	1.99493	2.26697	1.83822	chr4	41259946	41261218	-	Dcaf12	chr4	41291300	41314901	-	68970	DDB1 and CUL4 associated factor 12	NM_026893
72109	NONMMUT047045.2	1.06418	2.22088	0.945727	0.453166	0.904282	0.0274228	0.911853	0.0244559	1	0.949	1	0.932	0.872372	0.962121	2.0235	0.881616	0.415384	1.2189	0.311954	1.40869	1.92188	1.88962	2.23345	1.51996	0.722278	0.0139209	chr4	44209475	44210971	-	Rnf38	chr4	44126212	44168283	-	73469	ring finger protein 38	NM_001038993
72248	NONMMUT047388.2	2.06138	4.15125	0.802699	0.398594	0.0642683	0.00061314	0.68946	0.0250446	0.972	0.454	0.952	0.932	1.3815	2.4251	3.43504	2.10804	1.37444	1.38852	2.61061	2.21218	3.4741	3.50366	3.32077	2.86776	2.20179	0.0473079	chr4	56867028	56868223	-	Tmem245	chr4	56876013	56947429	-	242474	transmembrane protein 245	NM_175518
72462	NONMMUT047859.2	0.683853	0.585985	1.62378	1.89498	0.533626	0.0274104	0.410235	0.111201	0.975	0.949	0.856	0.932	3.0889	2.54065	2.31783	3.24001	3.27474	2.87552	1.26648	3.20654	2.30103	2.31226	2.33993	2.80356	3.78807	2.91616	chr4	82290177	82292621	-	Nfib	chr4	82290173	82505779	-	18028	nuclear factor I/B	NM_008687
72708	NONMMUT048343.2	0.394391	0.145992	1.40181	3.78692	0.251228	0.0244472	0.64609	0.0953644	0.972	0.949	0.936	0.932	2.96459	1.62229	0.18855	2.10957	2.5098	3.30985	2.36531	0.00664768	0.00133301	0.494496	0.0130683	2.60336	2.44364	0.515819	chr4	101346523	101356248	-	Ak4	chr4	101419289	101467771	+	11639	adenylate kinase 4	NM_001177602
72781	NONMMUT048505.2	1.37893	1.51447	0.775508	0.706104	0.35416	0.0291132	0.268745	0.0078702	0.972	0.949	0.803	0.932	1.41109	1.87464	2.0099	1.50785	1.55225	1.2546	1.52122	2.15829	2.14376	1.87456	1.99876	1.42843	1.4878	1.6019	chr4	107021306	107023158	+	Mrpl37	chr4	107055874	107066866	-	56280	mitochondrial ribosomal protein L37	NM_025500
72814	NONMMUT048597.2	2.0503	2.36819	1.32129	1.14393	0.51309	0.0495445	0.663173	0.692425	0.973	0.949	0.942	0.958	0.475141	1.51098	1.71892	1.91293	0	0.831965	2.22046	0.056108	1.94387	1.81503	1.32751	2.08868	0.826483	2.39786	chr4	108538264	108539759	+	Prpf38a	chr4	108564867	108579336	-	230596	PRP38 pre-mRNA processing factor 38 (yeast) domain containing A	NM_172697
72825	NONMMUT048633.2	0.729737	1.69089	0.707654	0.305402	0.241899	0.0400631	0.584365	0.0166213	0.972	0.949	0.912	0.932	1.99079	1.53624	2.74857	1.03736	1.83666	2.13003	1.25451	1.77184	2.66118	2.97002	2.58511	2.04213	0.0266269	0.0288813	chr4	109014416	109017065	+	Nrd1	chr4	109000805	109061771	+	230598	nardilysin, N-arginine dibasic convertase, NRD convertase 1	NM_146150
73289	NONMMUT049852.2	1.59828	0.378006	0.466163	1.97103	0.227298	0.00875733	0.264683	0.457073	0.972	0.89	0.803	0.934	1.72088	2.3974	0.317359	1.29631	1.65239	1.78626	2.67895	2.04725	0	0.793987	0.00616468	0	0.0144213	2.42168	chr4	132351933	132352933	-	Phactr4	chr4	132355925	132422446	-	100169	phosphatase and actin regulator 4	NM_175306
73299	NONMMUT049876.2	3.1838	2.75041	0.830473	0.961332	0.0783601	0.013577	0.36394	0.72526	0.972	0.947	0.835	0.963	0.335719	2.00647	1.79537	1.73847	0.375564	0.294743	1.67727	2.27433	1.61837	1.68944	2.04178	1.76178	1.82834	1.6173	chr4	132639101	132640270	+	Eya3	chr4	132639046	132724765	+	14050	EYA transcriptional coactivator and phosphatase 3	NM_210071
73695	NONMMUT050741.2	0.817916	0.601675	0.962806	1.30884	0.0256064	0.00787329	0.808444	0.136553	0.972	0.877	0.994	0.932	2.62065	2.33067	1.8877	2.27599	2.59281	2.64796	2.28997	2.37025	1.87547	1.68409	2.07682	2.52176	2.29762	1.95256	chr4	150914589	150915128	+	Tnfrsf9	chr4	150920155	150946102	+	21942	tumor necrosis factor receptor superfamily, member 9	NM_001077508
74223	NONMMUT051867.2	0.774618	2.74295	1.30392	0.368231	1	0.0236364	1	0.00783061	1	0.949	1	0.932	0.368443	0	1.82417	0.382857	0.627238	0.0528503	0	0	1.47719	2.00049	1.94024	0.839137	0.157824	0.0103244	chr5	33418468	33422380	+	Nkx1-1	chr5	33430734	33434090	-	672284	NK1 transcription factor related, locus 1 (Drosophila)	NM_011320
74548	NONMMUT052478.2	1.25104	0.562497	0.582863	1.29634	0.501901	0.0215462	0.137189	0.235259	0.973	0.949	0.803	0.932	5.67778	6.00091	4.84769	5.22214	5.75029	5.60143	6.31538	5.59822	5.05545	4.43456	4.97747	4.91365	5.13273	5.54707	chr5	65041645	65041851	+	Fam114a1	chr5	64970075	65041901	+	68303	family with sequence similarity 114, member A1	NM_026667
74821	NONMMUT053085.2	0.733931	0.653425	1.64812	1.85118	0.335468	0.0410284	0.110269	0.0143667	0.972	0.949	0.789	0.932	1.77905	1.33277	1.16515	2.0536	1.81592	1.74122	1.69576	0.84658	0.813938	1.41091	1.20829	2.02322	2.27706	1.82472	chr5	91922455	91923271	-	Rchy1	chr5	91948842	91963068	-	68098	ring finger and CHY zinc finger domain containing 1	NM_026557
75254	NONMMUT053896.2	1.24335	1.57383	1.12341	0.88751	0.355435	0.0292138	0.380089	0.185167	0.972	0.949	0.842	0.932	5.90825	6.22249	6.56253	6.39037	5.68956	6.09812	6.03978	6.38464	6.48582	6.69964	6.4917	6.47745	6.21955	6.45999	chr5	113086325	113087807	-	2900026A02Rik	chr5	113086323	113163313	-	243219	RIKEN cDNA 2900026A02 gene	NM_172884
75293	NONMMUT053993.2	4.71381	4.5788	0.229482	0.236249	0.399957	0.0332585	0.258696	0.00946358	0.972	0.949	0.803	0.932	0.0407618	2.27766	2.23573	0.154111	0.0688685	0.0120965	0.319159	3.07898	1.78426	2.60332	2.2044	0	0.406872	0.017777	chr5	114754251	114758282	-	Ankrd13a	chr5	114775140	114805820	+	68420	ankyrin repeat domain 13a	NM_026718
75630	NONMMUT054647.2	0.913789	0.66443	1.12047	1.54098	0.325605	0.0418284	0.469342	0.0423851	0.972	0.949	0.874	0.932	5.50856	5.3785	4.91875	5.54261	5.59633	5.41511	5.34202	5.41407	4.77812	5.18288	4.75381	5.22363	5.64969	5.7078	chr5	129502693	129503045	+	Sfswap	chr5	129501231	129571384	+	231769	splicing factor, suppressor of white-apricot homolog (Drosophila)	NM_172276
75800	NONMMUT055154.2	0.848358	0.433647	1.42453	2.78686	0.698785	0.000280724	0.571317	0.121221	0.99	0	0.907	0.932	1.22958	0.992325	0.0241738	1.50281	1.1753	1.2819	1.47543	0.26076	0	0.00878374	0.0629292	1.80271	2.00235	0.00945462	chr5	143329318	143330969	+	Zdhhc4	chr5	143316489	143329238	-	72881	zinc finger, DHHC domain containing 4	NM_028379
76371	NONMMUT056238.2	0.177184	0.280437	4.66432	2.94698	1	0.00303718	1	0.0614763	1	0.667	1	0.932	2.49668	0	0.66243	2.22167	2.49132	2.50202	0	0	1.15694	0.597027	0.00834548	2.53712	2.53789	1.25174	chr6	32144293	32146046	-	Plxna4	chr6	32144557	32588192	-	243743	plexin A4	NM_175750
76419	NONMMUT056318.2	0.917386	0.321119	0.245174	0.700423	0.90733	0.00595836	0.232754	0.189851	1	0.824	0.803	0.932	2.45027	2.32587	0.811455	0.297754	2.59081	2.29455	3.07007	0.704213	1.17562	0.558868	0.616289	0	0.734706	0.0336933	chr6	34746714	34747880	+	Agbl3	chr6	34780432	34859459	+	76223	ATP/GTP binding protein-like 3	NM_001289657
76494	NONMMUT056489.2	1.26389	1.87216	1.51978	1.026	0.260565	0.0237548	0.446189	0.938743	0.972	0.949	0.864	0.994	4.36273	4.7006	5.26743	5.30446	4.10454	4.58165	4.64847	4.75091	5.4406	5.23435	5.10762	3.96355	5.68253	5.6892	chr6	38691531	38695261	-	Hipk2	chr6	38697840	38876190	-	15258	homeodomain interacting protein kinase 2	NM_001294143
76614	NONMMUT056783.2	0.764832	0.451821	0.98455	1.66662	0.57949	0.00173912	0.977288	0.234529	0.975	0.549	1	0.932	1.29356	0.906771	0.14738	0.884308	1.23942	1.34574	1.45927	0	0	0.343175	0.0760448	1.52579	0.271682	0.537029	chr6	47945342	47953292	+	Zfp956	chr6	47953390	47965299	+	101197	zinc finger protein 956	NM_178898
76806	NONMMUT057122.2	0.999303	1.76687	0.892516	0.504786	0.998184	0.0309882	0.676621	0.00807428	1	0.949	0.947	0.932	1.00836	1.00735	1.82956	0.8433	0.939701	1.07389	0.558113	1.34942	1.57548	1.87108	2.00878	0.511692	1.03748	0.929102	chr6	56905910	56906582	-	Nt5c3	chr6	56882402	56923932	-	107569	5'-nucleotidase, cytosolic III	NM_001252374
77070	NONMMUT057728.2	0.0768044	0.531874	11.4014	1.64639	1	0.0364052	1	0.122016	1	0.949	1	0.932	3.70267	0	2.79182	3.51113	3.58333	3.81289	0	0	3.17062	2.31786	2.76232	3.86743	3.5612	2.96438	chr6	85943178	85944656	-	Dusp11	chr6	85942269	85961667	-	72102	dual specificity phosphatase 11 (RNA/RNP complex 1-interacting)	NM_028099
77080	NONMMUT057761.2	4.28905	7.89868	1.68215	0.913421	0.42374	0.000812383	0.581931	0.840088	0.972	0.454	0.911	0.983	0.0134982	2.11415	2.99511	2.86446	0	0.0268712	2.9371	0	2.8643	3.00161	3.10903	0	3.49987	3.25327	chr6	86430412	86430991	+	C87436	chr6	86438398	86470387	+	232196	expressed sequence C87436	NM_146170
77204	NONMMUT057981.2	2.10119	1.80801	0.67562	0.785174	0.271087	0.0183017	0.304574	0.059294	0.972	0.949	0.814	0.932	0.590109	1.66131	1.44451	1.0956	0.79939	0.345233	1.06178	2.08358	1.28753	1.47529	1.55761	1.08812	0.888961	1.28288	chr6	91516045	91517771	+	Lsm3	chr6	91516035	91522620	+	67678	LSM3 homolog, U6 small nuclear RNA and mRNA degradation associated	NM_026309
77346	NONMMUT058256.2	1.58978	2.10416	0.972771	0.73497	0.383009	0.0403252	0.955449	0.345192	0.972	0.949	1	0.932	0.0735793	0.742411	1.14682	0.702582	0.0778727	0.0692732	0.154726	1.15881	1.34152	1.26772	0.766204	0	1.36673	0.382261	chr6	101316081	101317229	-	Pdzrn3	chr6	101149607	101377897	-	55983	PDZ domain containing RING finger 3	NM_018884
77381	NONMMUT058319.2	0.522423	0.520156	1.93546	1.94389	0.0286288	0.00479413	0.0848843	0.0304909	0.972	0.772	0.78	0.932	1.46825	0.531541	0.525267	1.48421	1.54747	1.38443	0.35462	0.689118	0.362753	0.706496	0.48531	1.84818	1.2574	1.26414	chr6	108471203	108472223	+	Bhlhe40	chr6	108660629	108666925	+	20893	basic helix-loop-helix family, member e40	NM_011498
77437	NONMMUT058413.2	2.25129	1.78731	0.613686	0.772994	0.115417	0.00321864	0.147195	0.151424	0.972	0.667	0.803	0.932	0.484229	1.65498	1.32202	0.950551	0.623076	0.330582	1.92077	1.32891	1.31503	1.27014	1.37882	0.380428	1.18777	1.14932	chr6	113305624	113306674	-	Brpf1	chr6	113307137	113324862	+	78783	bromodomain and PHD finger containing, 1	NM_001282127
77690	NONMMUT059034.2	0.737136	1.87735	1.93034	0.757944	0.0280987	0.0254575	0.166239	0.244841	0.972	0.949	0.803	0.932	1.00529	0.56529	1.91398	1.51414	1.06851	0.939171	0.574012	0.556514	1.74594	1.82477	2.14039	0.752913	1.77333	1.79297	chr6	128438778	128439798	+	Fkbp4	chr6	128430107	128438631	-	14228	FK506 binding protein 4	NM_010219
77724	NONMMUT059089.2	0.676777	0.423507	0.702393	1.12244	0.435362	0.0364678	0.395544	0.395034	0.972	0.949	0.849	0.932	1.25036	0.687115	0.0108212	0.177465	0.90273	1.53028	0	1.15064	0.0271026	0.00368171	0.00153966	0	0.474903	0.00411939	chr6	129232631	129233227	-	Cd69	chr6	129267325	129275369	-	12515	CD69 antigen	NM_001033122
78596	NONMMUT061097.2	0.479878	0.571696	1.41515	1.18786	0.00561867	0.0331667	0.00255003	0.285283	0.776	0.949	0.57	0.932	1.08064	0.0213835	0.273965	0.522335	1.02399	1.13516	0	0.0424546	0.0788785	0.650917	0.0014661	0.48675	0.489574	0.588342	chr7	44986933	44991104	+	Bcl2l12	chr7	44991222	44997579	-	75736	BCL2-like 12 (proline rich)	NM_029410
78634	NONMMUT061219.2	0.511561	0.512531	1.08287	1.08082	0.124857	0.0343748	0.842875	0.791124	0.972	0.949	1	0.976	1.48898	0.521958	0.524692	0.636818	1.641	1.31904	0.904431	0	0	0.790349	0.665743	1.13354	0.545376	0.016243	chr7	45924224	45924946	+	Ccdc114	chr7	45928398	45948956	+	211535	coiled-coil domain containing 114	NM_001033243
79093	NONMMUT062256.2	0.998604	2.21463	1.86969	0.843069	0.538744	0.0331302	0.25722	0.557286	0.975	0.949	0.803	0.948	0.00266447	0.000648851	1.14973	0.90345	0	0.00532402	0	0.00129741	1.2466	0.788435	1.35397	0.571466	0.373417	1.50088	chr7	75700863	75702924	+	Klhl25	chr7	75848338	75874130	+	207952	kelch-like 25	NM_001122780
79231	NONMMUT062528.2	1.33888	1.67012	0.979679	0.785374	0.143498	0.0437943	0.818389	0.0817815	0.972	0.949	0.997	0.932	0.604535	1.02556	1.34449	0.99594	0.781045	0.40338	0.956524	1.09144	1.35229	1.12232	1.5301	0.818773	1.08683	1.06707	chr7	83642146	83644892	-	Il16	chr7	83643063	83735490	-	16170	interleukin 16	NM_010551
79318	NONMMUT062677.2	0.477335	0.540452	1.89088	1.67006	1	0.0200192	1	0.294574	1	0.949	1	0.932	1.06693	0	0.179163	0.919062	1.18293	0.940776	0	0	0.00374353	0.00449081	0.476085	0	0.677299	1.61989	chr7	90455455	90457185	-	Tmem126a	chr7	90450712	90457208	-	66271	transmembrane protein 126A	NM_025460
79551	NONMMUT063228.2	0.966414	2.08913	1.18661	0.548916	0.93963	0.0427172	0.781351	0.116312	1	0.949	0.986	0.932	0.502149	0.452862	1.56505	0.699709	0	0.873926	0	0.797017	1.42358	1.79638	1.44396	1.51428	0.0109078	0.0120445	chr7	111117672	111122739	-	Eif4g2	chr7	111067985	111083030	-	13690	eukaryotic translation initiation factor 4, gamma 2	NM_001040131
79663	NONMMUT063443.2	3.77371	11.3582	0.998507	0.33175	0.315832	0.00424665	0.997353	0.001759	0.972	0.718	1	0.814	0.0123024	1.92829	3.51796	1.92613	0	0.0245007	0.763312	2.5643	3.63342	3.64975	3.23347	1.93303	1.85102	1.99093	chr7	119854691	119855200	-	Dcun1d3	chr7	119853163	119895745	-	233805	DCN1, defective in cullin neddylation 1, domain containing 3 (S. cerevisiae)	NM_173408
79928	NONMMUT064008.2	0.656343	0.49643	1.40967	1.86376	0.363772	0.0231553	0.388244	0.0447957	0.972	0.949	0.847	0.932	1.55364	0.946167	0.543308	1.44152	1.50393	1.6017	0.0941766	1.47821	0.540457	0.0118569	0.933003	1.64711	1.01419	1.58323	chr7	134498190	134501160	-	Dock1	chr7	134670687	135173647	+	330662	dedicator of cytokinesis 1	NM_001033420
79948	NONMMUT064031.2	1.87915	1.69446	1.00203	1.11125	0.0538891	0.0264445	0.992634	0.561954	0.972	0.949	1	0.948	0.318915	1.22899	1.07974	1.23192	0	0.579937	1.287	1.16856	1.12725	0.965242	1.14022	0.831275	1.59676	1.16509	chr7	135658091	135659101	+	Mki67	chr7	135689788	135716379	-	17345	antigen identified by monoclonal antibody Ki 67	NM_001081117
80289	NONMMUT064677.2	0.474019	0.580432	1.70503	1.39244	1	0.0200073	1	0.269608	1	0.949	1	0.932	1.07698	0	0.292182	0.769795	0.982141	1.16597	0	0	0.536246	0.289318	0.00175359	1.0018	1.07674	0.00477496	chr8	13674229	13676869	-	4932443I19Rik	chr8	13705889	13743066	+	403185	RIKEN cDNA 4932443I19 gene	NM_001101519
80305	NONMMUT064708.2	0.3173	0.299782	1.04326	1.10423	0.00475209	0.00411999	0.903868	0.775099	0.746	0.718	1	0.975	3.29777	1.64169	1.55975	1.70279	3.29492	3.30061	1.84172	1.40939	0.902487	1.4863	2.06113	1.54744	1.10728	2.22913	chr8	14961065	14961586	-	Arhgef10	chr8	14911663	15001085	+	234094	Rho guanine nucleotide exchange factor (GEF) 10	NM_001037736
80472	NONMMUT065051.2	0.67605	1.63373	1.65784	0.68603	1	0.0154773	1	0.0840055	1	0.949	1	0.932	0.564797	0	1.27296	0.729307	0.337536	0.761083	0	0	1.31138	1.3229	1.18031	0.419358	1.20388	0.414255	chr8	26967386	26976979	-	Zfp703	chr8	26977336	26981462	+	353310	zinc finger protein 703	NM_001110508
80938	NONMMUT065948.2	1.61311	1.74775	1.02697	0.947852	0.1541	0.0367652	0.750169	0.420058	0.972	0.949	0.975	0.932	0.426392	1.11624	1.23189	1.15463	0.739071	0.02664	0.997862	1.22563	1.34481	1.22476	1.11711	1.22805	1.1853	1.04419	chr8	69713262	69717082	-	Zfp869	chr8	69705137	69716902	-	66869	zinc finger protein 869	NM_001039967
81011	NONMMUT066153.2	1.62271	1.77414	0.897611	0.820994	0.215977	0.0155818	0.572242	0.0630474	0.972	0.949	0.907	0.932	2.42796	3.12636	3.25508	2.97052	2.13699	2.66998	2.83479	3.3688	3.30492	3.1572	3.29834	2.83823	2.87733	3.17237	chr8	72714926	72716877	+	Sin3b	chr8	72723270	72758203	+	20467	transcriptional regulator, SIN3B (yeast)	NM_001113248
81432	NONMMUT066984.2	0.788095	0.45953	1.51947	2.6059	0.599316	0.00443991	0.322971	0.017675	0.975	0.718	0.818	0.932	1.12523	0.78167	0.00345848	1.38524	1.25398	0.983844	1.28584	0	0	0.00717106	0.00319544	1.75038	0.954351	1.34159	chr8	105859302	105860314	-	Nutf2	chr8	105860634	105876608	+	68051	nuclear transport factor 2	NM_026532
81434	NONMMUT066990.2	0.462427	0.505451	1.2968	1.18641	0.0370024	0.0375958	0.644803	0.698197	0.972	0.949	0.936	0.958	1.95492	0.842217	0.970563	1.21717	1.84145	2.06011	1.05854	0.587638	0.26407	1.25258	1.19867	1.9642	0.551548	0.684454	chr8	106064100	106067169	+	Nfatc3	chr8	106059603	106130537	+	18021	nuclear factor of activated T cells, cytoplasmic, calcineurin dependent 3	NM_010901
81435	NONMMUT066991.2	0.399256	0.330405	1.41212	1.70638	0.0195691	8.74336e-05	0.550057	0.273875	0.972	0	0.9	0.932	1.65804	0.333423	0.0603462	0.831289	1.62582	1.68955	0.60407	0	0.00792341	0.163851	0.00341075	1.54629	0.472911	0.0416045	chr8	106067107	106076168	+	Nfatc3	chr8	106059603	106130537	+	18021	nuclear factor of activated T cells, cytoplasmic, calcineurin dependent 3	NM_010901
81708	NONMMUT067553.2	1.21488	1.66923	1.06593	0.775795	0.650582	0.0420278	0.798621	0.0465991	0.982	0.949	0.991	0.932	0.323547	0.604363	1.06273	0.696475	0.585001	0.00398476	0.974858	0.104562	1.20557	0.906946	1.06024	0.707021	0.514434	0.848605	chr8	122826085	122828880	+	Cdh15	chr8	122848374	122867397	+	12555	cadherin 15	NM_007662
82029	NONMMUT068308.2	0.982153	7.28879	1.90927	0.257271	1	0.0326486	1	0.0258906	1	0.949	1	0.932	0.0259806	0	2.89166	0.933019	0.0122396	0.0395919	0	0	3.01809	3.21447	2.28704	0	1.89212	0.0228898	chr9	21426461	21429385	+	Dnm2	chr9	21424908	21507759	+	13430	dynamin 2	NM_001253893
82127	NONMMUT068508.2	1.01143	0.578722	0.811551	1.41834	0.965486	0.0337009	0.387996	0.0812424	1	0.949	0.847	0.932	1.68361	1.70001	0.894558	1.39877	1.68561	1.68162	2.0003	1.32034	1.27317	0.599737	0.717872	1.52633	1.45944	1.18886	chr9	32264660	32265882	+	Kcnj5	chr9	32314783	32344237	-	16521	potassium inwardly-rectifying channel, subfamily J, member 5	NM_010605
82321	NONMMUT068926.2	1.37551	0.441829	0.495248	1.54181	0.380128	0.048904	0.0878216	0.217442	0.972	0.949	0.78	0.932	3.39312	3.85309	2.21468	2.83931	3.12957	3.61588	3.50919	4.13059	2.61991	2.32081	1.47618	2.71686	2.3397	3.29777	chr9	45856768	45858781	-	Rnf214	chr9	45863691	45906877	-	235315	ring finger protein 214	NM_178709
82517	NONMMUT069347.2	0.91354	0.600045	0.951276	1.44827	0.614291	0.0333058	0.660313	0.0175709	0.976	0.949	0.94	0.932	1.10913	0.978667	0.372271	0.906603	1.29994	0.88917	1.03636	0.918573	0.304453	0.403444	0.406595	0.705995	1.09464	0.892978	chr9	59036561	59038811	+	Neo1	chr9	58874680	59036441	-	18007	neogenin	NM_008684
82639	NONMMUT069598.2	0.948929	0.66061	0.757911	1.0887	0.902356	0.0478799	0.498899	0.65987	1	0.949	0.88	0.951	3.28227	3.20664	2.68414	2.80674	3.28118	3.28336	3.67953	2.49853	2.64289	2.3671	2.97748	2.39471	2.89279	3.05404	chr9	65195901	65196685	-	Parp16	chr9	65214690	65239219	+	214424	poly (ADP-ribose) polymerase family, member 16	NM_177460
82648	NONMMUT069619.2	0.136314	0.464297	5.99186	1.75917	0.044995	0.0369878	0.00749027	0.0169282	0.972	0.949	0.628	0.932	3.37773	0.502742	2.27085	3.08574	3.62308	3.08194	0.874842	0	2.47448	2.29915	1.99961	2.96701	3.3371	2.91549	chr9	65687644	65690265	+	Zfp609	chr9	65691583	65827564	-	214812	zinc finger protein 609	NM_172536
82822	NONMMUT070068.2	0.828505	0.40269	0.743404	1.5295	0.266767	0.00904497	0.494224	0.379376	0.972	0.89	0.88	0.932	1.76994	1.49852	0.457681	1.07074	1.62319	1.90313	1.59514	1.39496	0.637575	0.629411	0.0248179	0.517031	0.423949	1.81923	chr9	75503193	75506183	-	Tmod3	chr9	75497784	75559657	-	50875	tropomodulin 3	NM_016963
83064	NONMMUT070546.2	2.30923	3.35394	0.5271	0.362915	0.415964	0.0162061	0.354757	0.0077728	0.972	0.949	0.831	0.932	0.00893088	1.21635	1.75479	0.292493	0	0.0178068	0.0411186	1.85529	2.02943	1.49143	1.69162	0	0.737738	0.00964212	chr9	96539674	96541997	-	Rasa2	chr9	96539300	96631503	-	114713	RAS p21 protein activator 2	NM_053268
83380	NONMMUT071217.2	1.10817	0.658374	0.723535	1.21785	0.307942	0.014011	0.194977	0.376969	0.972	0.947	0.803	0.932	1.73273	1.88092	1.12971	1.41405	1.84336	1.61291	1.88569	1.87613	1.08656	1.22414	1.07357	1.83025	0.954211	1.32252	chr9	114843727	114845882	+	Cmtm8	chr9	114789345	114844152	-	70031	CKLF-like MARVEL transmembrane domain containing 8	NM_027294
84252	NONMMUT073285.2	1.88484	2.88187	1.10371	0.721862	0.11247	0.0075889	0.814818	0.256413	0.972	0.877	0.996	0.932	0.570461	1.4849	2.09746	1.62726	0.256652	0.828058	1.67093	1.27129	2.15328	1.89229	2.22591	0.891413	2.2394	1.42802	chrX	99042633	99046626	+	Stard8	chrX	99042581	99074728	+	236920	START domain containing 8	NM_199018
84282	NONMMUT073355.2	1.49918	2.05651	1.08968	0.794365	0.184097	0.048105	0.589282	0.192797	0.972	0.949	0.914	0.932	1.35902	1.9432	2.39922	2.0671	1.19917	1.50292	1.70623	2.14667	2.50986	2.01275	2.60749	2.24029	1.90053	2.04014	chrX	101429690	101430390	+	Nono	chrX	101429651	101448593	+	53610	non-POU-domain-containing, octamer binding protein	NM_023144
84531	NONMMUT073893.2	0.651503	0.543952	0.919257	1.10101	0.202002	0.00307909	0.770164	0.527054	0.972	0.667	0.982	0.941	1.1032	0.485039	0.224748	0.36358	1.11129	1.09506	0.847394	0	0	0.292496	0.357229	0.443799	0.00366524	0.582189	chrX	134489369	134490143	+	Taf7l	chrX	134460116	134476490	-	74469	TATA-box binding protein associated factor 7 like	NM_028958
85260	NONMMUT075527.1	0.257449	0.29875	2.28755	1.9713	0.00405444	0.00212328	0.205648	0.155683	0.718	0.549	0.803	0.932	2.24726	0.289614	0.504271	1.48342	2.30858	2.18322	0.392763	0.178518	0.842713	0.543236	0.00656501	0.896783	1.16068	2.10123	chr1	59881462	59882396	+	Fam117b	chr1	59913006	59985348	+	72750	family with sequence similarity 117, member B	NM_001037725
86652	NONMMUT077725.1	1.85273	4.80376	0.825042	0.318205	0.0957466	0.0371706	0.684052	0.0288443	0.972	0.949	0.949	0.932	0.0159298	0.905584	2.28009	0.628124	0	0.0316856	1.11168	0.665053	2.68959	1.86887	2.15948	0	1.39351	0.0136229	chr1	43743583	43743852	-	Uxs1	chr1	43750231	43827708	-	67883	UDP-glucuronate decarboxylase 1	NM_026430
86854	NONMMUT078029.1	0.783629	0.568951	0.880389	1.21258	0.0233401	0.0162489	0.114103	0.173282	0.972	0.949	0.789	0.932	1.29487	0.943116	0.481248	0.759328	1.28407	1.30559	0.881408	1.00229	0.157492	0.759109	0.464733	0.864792	0.680778	0.725982	chr1	73617904	73620410	-	Tns1	chr1	73910231	74124447	-	21961	tensin 1	NM_001289895
87365	NONMMUT078867.1	2.26549	3.51137	1.05733	0.682172	0.107644	0.0127125	0.910961	0.266659	0.972	0.936	1	0.932	0.0624387	1.24226	1.87447	1.32268	0	0.122287	1.50397	0.922319	1.80767	1.63718	2.13379	0	1.93594	1.42095	chr1	134059627	134061053	-	Btg2	chr1	134074865	134079155	-	12227	B cell translocation gene 2, anti-proliferative	NM_007570
87528	NONMMUT079155.1	0.634217	0.563668	0.852557	0.959263	0.375667	0.00937701	0.72295	0.690888	0.972	0.89	0.966	0.958	1.65606	0.999109	0.828979	0.768977	1.55827	1.74764	1.58377	0	1.02116	0.661848	0.780411	0.932526	0.640356	0.717962	chr1	161632028	161632435	-	Tnfsf18	chr1	161494657	161505290	+	240873	tumor necrosis factor (ligand) superfamily, member 18	NM_183391
88384	NONMMUT080561.1	1.99383	2.85553	1.03022	0.719333	0.4235	0.0475744	0.95644	0.313642	0.972	0.949	1	0.932	0.0031717	0.998717	1.51693	1.04166	0	0.00633644	0	1.58325	0.981668	1.72561	1.724	1.2564	0.00866908	1.47549	chr10	83390452	83392158	+	D10Wsu102e	chr10	83360221	83368835	+	28109	DNA segment, Chr 10, Wayne State University 102, expressed	NM_026579
89174	NONMMUT081809.1	0.429602	0.430241	1.59157	1.58921	1	0.0151916	1	0.170206	1	0.949	1	0.932	1.21893	0	0.00214473	0.670454	0.980806	1.42326	0	0	0	0.00372284	0.00270877	0	1.15188	0.634765	chr10	31489624	31490605	-	Rnf217	chr10	31501887	31609725	-	268291	ring finger protein 217	NM_001146349
89223	NONMMUT081893.1	1.24857	1.69553	1.05127	0.774141	0.288363	0.00233742	0.665192	0.00342968	0.972	0.549	0.942	0.814	0.879122	1.1994	1.64085	1.27152	0.968094	0.7843	0.999645	1.37482	1.61707	1.70909	1.5938	1.36221	1.25469	1.19253	chr10	41610006	41612837	-	Ccdc162	chr10	41538849	41606595	-	75973	coiled-coil domain containing 162	NM_001303469
89304	NONMMUT082013.1	1.86475	1.6571	0.778454	0.876003	0.224427	0.0330393	0.38577	0.337776	0.972	0.949	0.846	0.932	0.743332	1.64231	1.47199	1.281	0.398149	1.02166	1.24397	1.95413	1.52629	1.51575	1.36861	1.02044	1.16474	1.59442	chr10	60372668	60374963	-	Gm17455	chr10	60399726	60403558	+	100302688	predicted gene, 17455	NM_001164374
89945	NONMMUT083059.1	0.496785	0.136268	1.14515	4.17481	0.344018	0.0475546	0.862189	0.186792	0.972	0.949	1	0.932	2.88591	1.87661	0.0104339	2.07214	3.32608	2.24935	2.36649	1.1292	0	0.0219917	0.00922553	2.98539	1.87922	0.0245905	chr11	3124109	3126058	+	Sfi1	chr11	3131850	3193463	-	78887	Sfi1 homolog, spindle assembly associated (yeast)	NM_030207
90298	NONMMUT083742.1	0.467163	0.171008	1.69915	4.64176	0.219769	0.000246063	0.52112	0.109943	0.972	0	0.889	0.932	2.55705	1.45905	0.00918856	2.22386	2.47745	2.63249	0	2.16946	0	0.0193232	0.00817721	2.60532	0.159546	2.76809	chr11	59679601	59684327	+	Mprip	chr11	59662495	59780860	+	26936	myosin phosphatase Rho interacting protein	NM_201245
90299	NONMMUT083743.1	2.93377	4.47495	0.270829	0.177555	0.376681	0.00107106	0.190348	2.95597e-05	0.972	0.454	0.803	0	0.358921	1.91168	2.52079	0.0271324	0.638554	0.0117324	2.57174	0.659624	2.56582	2.58504	2.40482	0	0.0612499	0.0194668	chr11	59679616	59684346	+	Mprip	chr11	59662495	59780860	+	26936	myosin phosphatase Rho interacting protein	NM_201245
90454	NONMMUT083989.1	0.978998	0.608884	1.03194	1.65921	0.971814	0.00503235	0.945597	0.0339084	1	0.772	1	0.932	1.1446	1.11398	0.42884	1.15934	1.14286	1.14634	0	1.73502	0.34455	0.313941	0.609376	0.788745	1.39195	1.23189	chr11	78957760	78974391	+	Lgals9	chr11	78962979	78984924	-	16859	lectin, galactose binding, soluble 9	NM_010708
90542	NONMMUT084149.1	1.7076	1.87195	1.03141	0.940858	0.193015	0.00542938	0.910069	0.713025	0.972	0.772	1	0.961	0.305925	1.0779	1.21047	1.12252	0.297649	0.314153	0.729749	1.35815	1.21963	1.07561	1.32533	1.44072	1.15764	0.665676	chr11	88170369	88188433	+	Mrps23	chr11	88194106	88211507	+	64656	mitochondrial ribosomal protein S23	NM_001291270
90728	NONMMUT084450.1	1.29467	0.554127	0.28896	0.675129	0.477428	0.0441888	0.0345992	0.139167	0.972	0.949	0.742	0.932	1.42415	1.79673	0.572437	0.00567291	1.33839	1.5051	1.36473	2.12874	0	0.92504	0.64373	0	0.0079395	0.00906233	chr11	105168850	105169323	+	Tlk2	chr11	105178807	105283959	+	24086	tousled-like kinase 2 (Arabidopsis)	NM_001294331
91207	NONMMUT085168.1	0.52146	0.610292	1.67866	1.43432	0.012195	0.00490951	0.0475393	0.0398306	0.972	0.772	0.749	0.932	1.08905	0.149682	0.376624	0.896996	1.06832	1.10949	0.285285	0	0.420076	0.185782	0.505352	1.12932	0.825716	0.701838	chr11	49195727	49196748	-	Zfp62	chr11	49203500	49218816	+	22720	zinc finger protein 62	NM_009562
91306	NONMMUT085320.1	0.76222	0.588434	1.14921	1.48862	0.15794	0.0230149	0.325212	0.0278195	0.972	0.949	0.819	0.932	1.37075	0.979024	0.605698	1.17967	1.32281	1.41714	0.770402	1.16125	0.362066	0.478665	0.915655	1.0193	1.25218	1.25508	chr11	61862463	61864343	-	Akap10	chr11	61871307	61930257	-	56697	A kinase (PRKA) anchor protein 10	NM_019921
92053	NONMMUT086499.1	1.73801	2.59022	1.04226	0.699347	0.170093	0.02633	0.922102	0.250441	0.972	0.949	1	0.932	0.401704	1.19914	1.77478	1.25886	0	0.715572	1.3952	0.972188	1.78918	1.48371	2.00458	0.611998	0.937135	1.90153	chr12	20669672	20670655	+	Asap2	chr12	21111756	21270171	+	211914	ArfGAP with SH3 domain, ankyrin repeat and PH domain 2	NM_001004364
92913	NONMMUT087804.1	0.630585	0.542668	1.22607	1.42471	0.003656	0.0404702	0.363591	0.186597	0.718	0.949	0.835	0.932	1.55765	0.892409	0.675788	1.18646	1.5853	1.52945	0.866378	0.917979	0	0.942065	0.903911	0.804139	1.48423	1.19157	chr12	118310532	118311285	+	Sp4	chr12	118231686	118301440	-	20688	trans-acting transcription factor 4	NM_009239
92931	NONMMUT087840.1	0.671436	0.506705	1.05097	1.39264	0.0651887	0.00592666	0.747373	0.0620471	0.972	0.824	0.975	0.932	1.77835	1.20367	0.79757	1.27539	1.8986	1.64716	1.17036	1.23624	0.711901	0.764483	0.909038	1.09347	1.13573	1.55128	chr12	3341451	3342392	-	Kif3c	chr12	3365132	3406494	+	16570	kinesin family member 3C	NM_008445
93086	NONMMUT088080.1	0.434543	0.435022	1.47795	1.47632	1	0.0169208	1	0.142954	1	0.949	1	0.932	1.20243	0	0.00158951	0.563599	0.956134	1.41275	0	0	0	0.00336105	0.00140549	0	0.614105	0.928462	chr12	24974857	24975523	-	Kidins220	chr12	24974932	25059697	+	77480	kinase D-interacting substrate 220	NM_001081378
93581	NONMMUT088910.1	0.745895	0.6147	0.890247	1.08025	0.174958	0.0218965	0.593717	0.661632	0.972	0.949	0.916	0.952	2.29607	1.87311	1.59402	1.70539	2.20004	2.3861	1.65452	2.0629	1.31107	1.7742	1.65761	1.40743	1.60286	2.03331	chr12	100237754	100240253	-	Calm1	chr12	100199541	100209806	+	12313	calmodulin 1	NM_009790
94096	NONMMUT089723.1	0.853251	0.60163	0.444147	0.629904	0.381368	0.0322801	0.0636514	0.164283	0.972	0.949	0.766	0.932	2.95852	2.72956	2.22547	1.55867	3.13391	2.75882	2.68554	2.77228	2.05968	2.30661	2.29682	2.20272	0.254504	1.60459	chr13	43865500	43868567	+	Cd83	chr13	43785112	43803133	+	12522	CD83 antigen	NM_001289915
94111	NONMMUT089740.1	0.677503	0.588024	1.0223	1.17786	0.247044	0.0447365	0.920367	0.295274	0.972	0.949	1	0.932	1.72255	1.16085	0.956499	1.19267	1.53651	1.88732	1.46393	0.776698	0.740056	0.834027	1.24421	1.19603	0.968836	1.38346	chr13	44281709	44284090	+	Jarid2	chr13	44730774	44921643	+	16468	jumonji, AT rich interactive domain 2	NM_001205044
95376	NONMMUT091741.1	0.729874	0.576085	1.38934	1.76023	0.432086	0.049974	0.300577	0.0262874	0.972	0.949	0.812	0.932	1.13547	0.681186	0.339819	1.15558	1.18425	1.08498	1.14203	0	0.772311	0.00671264	0.116532	1.10445	1.3519	0.985927	chr13	74432905	74436565	-	Zfp825	chr13	74480057	74493950	-	235956	zinc finger protein 825	NM_146231
95390	NONMMUT091761.1	0.65481	0.298744	0.51448	1.12768	0.100213	0.0112284	0.209122	0.832565	0.972	0.906	0.803	0.982	3.22928	2.61842	1.48626	1.65961	3.37952	3.06155	2.51733	2.71289	0.558065	1.65967	1.91575	0.322238	1.18459	2.57402	chr13	74562236	74563147	-	Erap1	chr13	74639872	74691875	+	80898	endoplasmic reticulum aminopeptidase 1	NM_030711
95642	NONMMUT092204.1	0.571742	0.578361	1.00527	0.993762	0.070542	0.0192348	0.978561	0.966719	0.972	0.949	1	0.996	1.08911	0.282547	0.299152	0.290125	1.17872	0.99356	0.518717	0	0.532078	0.315293	0.00142582	0.477882	0.0033417	0.348484	chr13	103986111	103986836	-	Nln	chr13	104023439	104109614	-	75805	neurolysin (metallopeptidase M3 family)	NM_029447
95779	NONMMUT092412.1	0.545059	0.653601	1.52869	1.27482	0.0414211	0.0161456	0.0939103	0.121942	0.972	0.949	0.78	0.932	1.1196	0.244078	0.506077	0.85637	1.05462	1.18177	0.452777	0	0.464072	0.695089	0.335865	0.74343	0.68688	1.10265	chr14	12326431	12327250	+	Fezf2	chr14	12341892	12345865	-	54713	Fez family zinc finger 2	NM_080433
96184	NONMMUT093130.1	0.193925	0.31859	1.3969	0.850289	0.0813167	0.0455435	0.563941	0.707272	0.972	0.949	0.905	0.96	2.49218	0.125748	0.841948	0.607973	2.80778	2.08762	0.241408	0	0.94639	0.0110052	1.28848	1.35404	0.0107864	0.0123104	chr14	63072547	63072913	+	Defb42	chr14	63046991	63048606	+	619548	defensin beta 42	NM_001034910
96918	NONMMUT094388.1	0.807254	0.552544	1.10441	1.61352	0.205746	0.0281611	0.512217	0.0349175	0.972	0.949	0.885	0.932	1.05102	0.742111	0.195178	0.88539	1.17543	0.914854	0.833053	0.645047	0	0.519068	0.00225714	1.12948	0.773614	0.717597	chr14	51082284	51083382	-	Ang	chr14	51091077	51102009	+	11727	angiogenin, ribonuclease, RNase A family, 5	NM_001161731
98338	NONMMUT096854.1	0.564325	0.561335	1.19362	1.19998	0.0515795	0.0167986	0.541714	0.432648	0.972	0.949	0.897	0.932	1.09186	0.266456	0.258794	0.521801	1.03398	1.14751	0.491288	0	0	0.161308	0.556929	0	0.853863	0.584871	chr15	34744995	34746952	-	Kcns2	chr15	34837355	34843407	+	16539	K+ voltage-gated channel, subfamily S, 2	NM_181317
98384	NONMMUT096926.1	2.6363	2.0284	0.761675	0.989942	0.433815	0.0435342	0.680842	0.970044	0.972	0.949	0.948	0.997	0.07021	1.46872	1.09055	1.07597	0	0.137161	0	2.18127	1.11047	0.755401	1.34563	1.29745	0.222318	1.43289	chr15	37044954	37045836	-	Zfp706	chr15	36997027	37007402	-	68036	zinc finger protein 706	NM_026521
99117	NONMMUT098068.1	1.62794	1.70207	0.79372	0.75915	0.438181	0.0403318	0.547239	0.0768719	0.972	0.949	0.898	0.932	0.527887	1.23093	1.29517	0.897632	0.248864	0.761593	1.70271	0.525326	1.42497	1.08243	1.35587	0.795826	1.15011	0.708083	chr16	18235447	18236803	+	Ranbp1	chr16	18239979	18248694	-	19385	RAN binding protein 1	NM_011239
100742	NONMMUT100695.1	0.936913	0.438146	0.512867	1.09669	0.913206	0.00687615	0.310608	0.297773	1	0.865	0.815	0.932	1.19256	1.09855	0.00204476	0.135205	1.34707	1.0195	1.71492	0	0	0.00432298	0.00180804	0	0.332098	0.0508914	chr17	17198463	17200612	+	Zfp97	chr17	17121383	17146878	+	22759	zinc finger protein 97	NM_011765
101137	NONMMUT101407.1	0.654018	0.550327	1.18017	1.40253	0.205393	0.0224991	0.615255	0.204943	0.972	0.949	0.925	0.932	1.06229	0.449694	0.200652	0.688686	1.15355	0.964871	0.792023	0	0	0.00434679	0.530706	0.846029	0.966448	0.116196	chr17	70865528	70866716	+	Tgif1	chr17	70844205	70853532	-	21815	TGFB-induced factor homeobox 1	NM_001164077
101532	NONMMUT102045.1	1.45011	2.02227	0.849462	0.609123	0.448743	0.0144454	0.72608	0.101973	0.972	0.947	0.967	0.932	0.961498	1.49766	1.97747	1.26228	0.726639	1.16342	1.8934	0.950522	2.04339	1.78417	2.0867	1.41789	0.13952	1.77515	chr17	33919573	33920289	-	Tapbp	chr17	33919478	33929290	+	21356	TAP binding protein	NM_001025313
101743	NONMMUT102364.1	0.674674	0.606888	1.09558	1.21795	0.168218	0.0361623	0.658295	0.249103	0.972	0.949	0.94	0.932	1.20048	0.63274	0.47998	0.764438	1.00764	1.37055	0.428736	0.811438	0.439098	0.66157	0.318015	0.707032	0.470084	1.05554	chr17	65900473	65901334	-	Twsg1	chr17	65923065	65951187	-	65960	twisted gastrulation BMP signaling modulator 1	NM_023053
102481	NONMMUT103521.1	0.423669	0.586673	1.64046	1.18467	0.0190254	0.00476932	0.0323089	0.105391	0.972	0.772	0.742	0.932	2.75223	1.51324	1.98286	2.22734	2.81846	2.68281	1.7208	1.27072	2.01711	2.09571	1.82219	2.37771	2.19761	2.09214	chr18	53961053	53961956	+	Csnk1g3	chr18	53862113	53955684	+	70425	casein kinase 1, gamma 3	NM_152809
102838	NONMMUT104067.1	0.728282	0.461209	0.845224	1.33467	0.265799	0.0111151	0.460361	0.109725	0.972	0.906	0.871	0.932	1.51666	1.05923	0.400149	0.816632	1.40226	1.62265	1.34653	0.700108	0	0.45887	0.663999	0.650632	1.00889	0.766932	chr18	7854981	7856410	-	Wac	chr18	7868832	7929028	+	225131	WW domain containing adaptor with coiled-coil	NM_001282093
103069	NONMMUT104429.1	0.779111	0.633804	0.702918	0.86407	0.0995985	0.00228674	0.0238265	0.0328138	0.972	0.549	0.736	0.932	3.72109	3.361	3.0632	2.85242	3.64906	3.78971	3.46398	3.25009	3.09363	3.03603	3.05937	2.77891	2.78635	2.98262	chr18	39181213	39186283	-	Arhgap26	chr18	38993145	39376285	+	71302	Rho GTPase activating protein 26	NM_175164
103512	NONMMUT105126.1	3.43616	3.4518	0.799603	0.79598	0.0322035	0.037549	0.369794	0.363643	0.972	0.949	0.837	0.932	0.199616	1.98041	1.98696	1.65777	0.365315	0.0123863	2.15097	1.78695	2.05563	1.50183	2.29361	2.0358	1.24227	1.58479	chr19	7382536	7384308	+	AI846148	chr19	7356464	7383026	-	68229	expressed sequence AI846148	NM_001033139
103519	NONMMUT105148.1	0.943164	0.358186	0.390121	1.02726	0.876784	0.0248962	0.0558177	0.724464	1	0.949	0.763	0.963	1.53701	1.45259	0.055792	0.0945879	1.20656	1.80571	1.00677	1.79268	0.152701	0.00690965	0.00265084	0	0.00620976	0.261793	chr19	9900863	9901827	+	Incenp	chr19	9872297	9899533	-	16319	inner centromere protein	NM_016692
103772	NONMMUT105522.1	0.838505	0.501329	0.796649	1.33245	0.696203	0.0112692	0.645094	0.383398	0.99	0.906	0.936	0.932	1.01307	0.758961	0.0168999	0.430978	0.829844	1.17563	0.0154499	1.24718	0	0.007118	0.0432088	0.00808976	1.0255	0.00454168	chr19	41571628	41572559	+	Lcor	chr19	41549639	41559781	+	212391	ligand dependent nuclear receptor corepressor	NM_172154
103953	NONMMUT105767.1	0.654418	0.544994	0.947336	1.13754	0.0637413	0.0181064	0.863692	0.648447	0.972	0.949	1	0.949	2.58977	1.97806	1.71408	1.9	2.5086	2.66662	1.80598	2.13178	1.35619	1.99043	1.7264	1.06925	2.13899	2.23068	chr19	61184893	61186182	+	Gm7102	chr19	61174686	61176309	-	633057	predicted gene 7102	NM_001177513
104892	NONMMUT107304.1	0.728797	0.655753	0.761337	0.846142	0.074052	0.0207507	0.0916171	0.20814	0.972	0.949	0.78	0.932	3.26522	2.80881	2.65645	2.41542	3.16345	3.36029	2.88298	2.73063	2.56664	2.5429	2.84046	2.59605	2.14134	2.47151	chr2	73594769	73616013	+	Chn1	chr2	73610660	73775346	-	108699	chimerin 1	NM_001166603
107150	NONMMUT110944.1	0.924286	0.574889	0.747536	1.20186	0.84096	0.0450691	0.376611	0.121148	1	0.949	0.841	0.932	3.66888	3.55529	2.87023	3.1355	3.44229	3.86466	2.99174	3.9595	3.11342	2.74847	2.71395	3.24067	3.06551	3.09414	chr3	38891343	38892031	+	Fat4	chr3	38886940	39011983	+	329628	FAT atypical cadherin 4	NM_183221
107572	NONMMUT111675.1	0.992826	1.72895	1.06302	0.610424	0.990918	0.0424216	0.889703	0.014731	1	0.949	1	0.932	1.05916	1.04877	1.84905	1.13693	1.34729	0.698745	1.64963	0	1.68132	1.98993	1.85937	1.29593	1.30051	0.747493	chr3	96342182	96342802	+	Fcgr1	chr3	96282909	96293969	-	14129	Fc receptor, IgG, high affinity I	NM_010186
108130	NONMMUT112558.1	0.451334	0.312498	1.08394	1.56551	0.199281	0.0352838	0.888433	0.366068	0.972	0.949	1	0.932	3.42537	2.27764	1.74729	2.39392	3.06329	3.71456	2.77782	1.50566	2.2313	1.69717	1.09329	2.09226	1.54428	3.10212	chr3	6790883	6797066	-	1700008P02Rik	chr3	6615413	6620443	-	69347	RIKEN cDNA 1700008P02 gene	NM_027048
109109	NONMMUT114215.1	0.5298	0.488814	1.61223	1.74742	0.0877732	0.0166406	0.139014	0.0404265	0.972	0.949	0.803	0.932	1.10376	0.187282	0.0711192	0.876342	1.28826	0.892156	0.0117284	0.343773	0.00476723	0.189292	0.0116106	0.505286	1.20829	0.829526	chr3	135428162	135435888	-	Ube2d3	chr3	135438759	135467178	+	66105	ubiquitin-conjugating enzyme E2D 3	NM_025356
109391	NONMMUT114652.1	0.773754	0.494387	0.732874	1.14701	0.287108	0.00166348	0.260644	0.416477	0.972	0.549	0.803	0.932	1.83136	1.46131	0.815071	1.01294	1.89813	1.76134	1.15024	1.71705	0.739979	0.945584	0.750208	1.13305	0.567679	1.25018	chr4	11856226	11858747	+	Cdh17	chr4	11758157	11817905	+	12557	cadherin 17	NM_019753
109522	NONMMUT114876.1	0.713591	0.489531	0.943795	1.37577	0.484103	0.0316247	0.906983	0.367748	0.972	0.949	1	0.932	1.41103	0.924198	0.380502	0.840744	1.38755	1.43413	0.00630368	1.48072	0.0244253	0.887754	0.0538289	1.21641	0.0224437	1.02401	chr4	43734316	43737181	+	Hrct1	chr4	43727198	43728110	+	100039781	histidine rich carboxyl terminus 1	NM_027511
110269	NONMMUT116015.1	0.336252	0.267513	1.63918	2.06038	0.0978542	0.0280768	0.52228	0.298575	0.972	0.949	0.89	0.932	3.10018	1.52779	1.19786	2.24077	3.03188	3.16539	0	2.25305	0.102387	2.22817	0.167411	1.5135	1.72593	3.00298	chr4	150328767	150335307	+	Rere	chr4	150281916	150621966	+	68703	arginine glutamic acid dipeptide (RE) repeats	NM_001085492
111857	NONMMUT118530.1	0.99079	6.29513	4.49264	0.707096	0.454528	0.00140614	0.143668	0.260364	0.972	0.454	0.803	0.932	0.0316444	0.0182956	2.68588	2.18586	0.0188572	0.0443193	0.0251498	0.0114088	2.8037	2.71734	2.52239	2.69561	2.41271	0.885139	chr5	65528717	65543584	+	Ube2k	chr5	65537261	65598989	+	53323	ubiquitin-conjugating enzyme E2K	NM_016786
112576	NONMMUT119692.1	0.997258	5.50166	1.00592	0.182338	1	0.0309496	1	0.00767195	1	0.949	1	0.932	0.00396181	0	2.46383	0.00851582	0	0.00791277	0	0	2.0856	2.33055	2.86312	0	0.0109622	0.0145455	chr5	143329307	143330950	+	Zdhhc4	chr5	143316489	143329238	-	72881	zinc finger, DHHC domain containing 4	NM_028379
112936	NONMMUT120335.1	0.965959	1.58822	0.878007	0.534005	0.90886	0.0345483	0.560942	0.00242706	1	0.949	0.904	0.814	0.429967	0.38	1.09738	0.192305	0.616911	0.215142	0	0.68049	1.10432	0.937209	1.23522	0.320246	0.00422322	0.234243	chr5	43807704	43808743	-	Bst1	chr5	43818893	43843468	+	12182	bone marrow stromal cell antigen 1	NM_009763
113830	NONMMUT121705.1	0.77241	0.525364	0.77682	1.14211	0.608766	0.00306657	0.613893	0.508423	0.976	0.667	0.924	0.939	2.09599	1.72342	1.16737	1.35908	2.0561	2.1348	2.2976	0.755323	1.22455	1.30756	0.945634	1.75537	1.05731	1.16249	chr5	149364284	149364822	-	Medag	chr5	149411806	149431703	+	70717	mesenteric estrogen dependent adipogenesis	NM_027519
114646	NONMMUT122999.1	1.09646	1.85585	1.10399	0.652258	0.301352	0.00235771	0.812264	0.134976	0.972	0.549	0.995	0.932	0.483368	0.616227	1.37545	0.75896	0.578823	0.381146	0.597474	0.63474	1.38116	1.44627	1.29493	0.550728	0.00707555	1.38243	chr6	125090102	125090737	+	Chd4	chr6	125096163	125130501	+	107932	chromodomain helicase DNA binding protein 4	NM_145979
114685	NONMMUT123089.1	0.357161	0.443784	1.50062	1.20771	1	0.0208715	1	0.665576	1	0.949	1	0.952	1.48535	0	0.313282	0.585562	1.59022	1.37227	0	0	0	0.00490121	0.785919	0	0.00474626	1.32111	chr6	129550181	129551518	+	Gabarapl1	chr6	129533192	129542331	+	57436	gamma-aminobutyric acid (GABA) A receptor-associated protein-like 1	NM_020590
115130	NONMMUT123796.1	0.44102	0.574018	1.49197	1.14629	0.00140375	0.0219059	0.0688904	0.4297	0.412	0.949	0.779	0.932	1.23141	0.0503249	0.430575	0.627547	1.2103	1.25221	0.0989534	0	0.549103	0.00455661	0.657158	0.86629	0.525647	0.456553	chr6	52540202	52540905	-	Hibadh	chr6	52546230	52640300	-	58875	3-hydroxyisobutyrate dehydrogenase	NM_145567
115853	NONMMUT124909.1	1.15437	0.255766	0.319359	1.44139	0.694979	0.0345342	0.0426268	0.445606	0.989	0.949	0.748	0.932	2.67362	2.88072	0.706513	1.23397	2.97737	2.28838	2.53266	3.16092	0	1.38748	0.35541	1.74314	0.0343298	1.42476	chr7	30957409	30961620	+	Lsr	chr7	30957770	30973469	-	54135	lipolysis stimulated lipoprotein receptor	NM_017405
117906	NONMMUT128318.1	1.27134	1.74583	1.21119	0.882009	0.546405	0.00661638	0.52484	0.381368	0.975	0.865	0.891	0.932	0.645954	0.992309	1.44987	1.26874	0.487847	0.788433	0.508208	1.35414	1.46714	1.35201	1.52511	1.19739	0.951213	1.58582	chr8	22549043	22550912	+	Vdac3	chr8	22577075	22593813	-	22335	voltage-dependent anion channel 3	NM_001198998
118519	NONMMUT129315.1	1.30456	1.53069	0.834801	0.711478	0.0630158	0.0384427	0.273224	0.0545578	0.972	0.949	0.803	0.932	0.787898	1.17146	1.40208	0.910967	0.667141	0.899323	1.17047	1.17246	1.54436	1.19727	1.44289	0.956369	0.56642	1.15033	chr8	105216824	105333826	+	D230025D16Rik	chr8	105225188	105253051	+	234678	RIKEN cDNA D230025D16 gene	NM_145604
120137	NONMMUT132130.1	1.13501	2.53245	0.940537	0.421536	0.0637349	0.0393268	0.901484	0.0466462	0.972	0.949	1	0.932	2.06339	2.24609	3.40392	2.15765	2.03647	2.0898	2.28458	2.20655	3.52797	3.6343	2.9638	2.6022	2.60788	0.283823	chr9	21429206	21430300	+	Dnm2	chr9	21424908	21507759	+	13430	dynamin 2	NM_001253893
120762	NONMMUT133291.1	0.771425	0.663966	0.98346	1.14263	0.16699	0.0370924	0.693587	0.0981018	0.972	0.949	0.955	0.932	1.41115	1.03675	0.820331	1.01269	1.55793	1.24773	1.05041	1.02295	0.929251	0.867002	0.650099	0.934083	1.01865	1.08154	chr9	94544034	94548057	+	1190002N15Rik	chr9	94517864	94538081	-	68861	RIKEN cDNA 1190002N15 gene	NM_001033145
120831	NONMMUT133418.1	0.877318	0.577768	0.860247	1.30625	0.243171	0.0198842	0.637292	0.405613	0.972	0.949	0.934	0.932	1.16951	0.980679	0.378071	0.763501	1.27336	1.05759	0.970073	0.991208	0.613873	0.362473	0.114793	0.434353	0.298423	1.32867	chr9	102756377	102757480	+	Amotl2	chr9	102717804	102733417	+	56332	angiomotin-like 2	NM_019764
121669	NONMMUT134738.1	0.572298	0.420799	0.985845	1.34078	0.139187	0.00372169	0.970436	0.328369	0.972	0.718	1	0.932	1.25058	0.44542	0.00178301	0.424853	1.10796	1.38036	0.785276	0	0	0.00376996	0.00157659	0	0.101361	0.966817	chr9	75499826	75503833	-	Tmod3	chr9	75497784	75559657	-	50875	tropomodulin 3	NM_016963
122280	NONMMUT135765.1	0.615563	0.562135	1.18935	1.30239	0.137965	0.00185636	0.398548	0.00564929	0.972	0.549	0.851	0.92	2.56485	1.86482	1.73383	2.115	2.6301	2.4965	1.4526	2.18506	1.8001	1.75595	1.6408	2.01472	2.13952	2.18539	chrX	12994705	12995880	+	AA414768	chrX	12936873	12938541	+	245350	expressed sequence AA414768	NM_001272033
122787	NONMMUT136671.1	0.639545	0.551372	1.30896	1.51828	0.171234	0.00854663	0.497277	0.189646	0.972	0.89	0.88	0.932	1.03902	0.394135	0.180114	0.782557	1.14873	0.920262	0.703374	0	0	0.235848	0.288444	0	1.13244	0.976908	chrX	7360144	7361082	-	Usp27x	chrX	7372591	7375830	-	54651	ubiquitin specific peptidase 27, X chromosome	NM_019461
122924	NONMMUT136923.1	5.79553	4.97063	0.311061	0.362683	0.22036	0.000742592	0.177043	0.0179674	0.972	0.454	0.803	0.932	0.00687542	2.54182	2.3203	0.857086	0	0.0137182	1.62597	3.0976	2.43789	2.27962	2.23545	0	1.76451	0.0517938	chrX	53051306	53053159	-	Plac1	chrX	53070002	53114405	-	56096	placental specific protein 1	NM_019538
123100	NONMMUT137233.1	0.656518	0.535379	1.1947	1.46502	0.0266862	0.0147154	0.494588	0.154895	0.972	0.949	0.88	0.932	2.6708	2.06371	1.76943	2.32036	2.75041	2.58654	2.04652	2.08069	1.59577	1.58326	2.07333	1.82042	2.35407	2.66429	chrX	103944909	103946548	-	Rlim	chrX	103957167	103981284	-	19820	ring finger protein, LIM domain interacting	NM_011276
Abbreviations: PBS, phosphate-buffered saline; LPS, lipopolysaccharide.

## Sheet: DEGs in male placentas
Supplementary Table 3. Differentially expressed lncRNAs reaching statistical significance (p-value < 0.05; fold change < 1.5) in male placentas exposed to LPS (400 μg/kg) for 48 h
		Fold change				p-value				FDR				Average of normalized data (log2)				Normalized data (log2)										lncRNA Annotation				Near gene Annotation
Gene ID	lncRNA ID	PBS_Male/ PBS_Female	LPS_Female/ PBS_Female	LPS_Male/ PBS_Male	LPS_Male/ LPS_Female	PBS_Male/ PBS_Female	LPS_Female/ PBS_Female	LPS_Male/ PBS_Male	LPS_Male/ LPS_Female	PBS_Male/ PBS_Female	LPS_Female/ PBS_Female	LPS_Male/ PBS_Male	LPS_Male/ LPS_Female	PBS_Female	PBS_Male	LPS_Female	LPS_Male	PBS_Female_1	PBS_Female_2	PBS_Male_1	PBS_Male_2	LPS_Female_1	LPS_Female_2	LPS_Female_3	LPS_Male_1	LPS_Male_2	LPS_Male_3	chr	start	end	strand	Gene ID	chr	start	end	strand	Entrez ID	Description	transcript_id
254	NONMMUG000481.2	1.02181	1.2234	0.602188	0.502961	0.954306	0.51372	0.0450748	0.0195775	1	0.951	0.749	0.932	4.87873	4.90986	5.16963	4.17815	5.29294	4.29542	4.9866	4.82881	5.2332	4.8321	5.38818	4.2593	3.71419	4.46165	chr1	40025269	40026305	+	Il1r2	chr1	40084768	40125226	+	16178	interleukin 1 receptor, type II	NM_010555
395	NONMMUG000769.2	0.851027	0.916484	1.55894	1.4476	0.552853	0.76163	0.00187388	0.0583478	0.975	0.979	0.489	0.932	1.99109	1.75837	1.86527	2.39893	1.6501	2.26669	1.742	1.77455	1.79545	2.253	1.42874	2.3213	2.44077	2.43169	chr1	60543938	60545712	-	Raph1	chr1	60483185	60566765	-	77300	Ras association (RalGDS/AF-6) and pleckstrin homology domains 1	NM_001045513
592	NONMMUG001119.2	2.36241	1.00095	0.423567	0.999689	0.104629	0.671857	0.0317222	0.878608	0.972	0.979	0.742	0.987	0.0102288	1.25049	0.0115988	0.0111498	0.00772948	0.0127237	1.51691	0.923471	0.00827964	0.014235	0.0122755	0.00698151	0.0124329	0.0140257	chr1	80501170	80502519	-	Dock10	chr1	80501068	80758553	-	210293	dedicator of cytokinesis 10	NM_175291
747	NONMMUG001490.2	1.31849	0.85679	0.517734	0.796724	0.346959	0.563103	0.00140459	0.13001	0.972	0.96	0.353	0.932	1.52958	1.92846	1.30659	0.978743	1.10449	1.85751	1.98791	1.86646	1.4915	0.987058	1.39327	0.866324	0.988216	1.07416	chr1	105978833	105990396	-	Zcchc2	chr1	105990406	106034079	+	227449	zinc finger, CCHC domain containing 2	NM_001122676
815	NONMMUG001586.2	0.623944	1.25056	1.6927	0.844541	0.0798706	0.412546	0.0105001	0.391054	0.972	0.949	0.707	0.932	1.11941	0.438897	1.44198	1.19822	0.951199	1.27004	0.49867	0.376541	1.66009	1.64046	0.905219	1.0952	1.14536	1.34214	chr1	119699954	119701862	-	Ptpn4	chr1	119658093	119837071	-	19258	protein tyrosine phosphatase, non-receptor type 4	NM_019933
1104	NONMMUG002112.2	0.69609	0.893538	1.65248	1.28733	0.365048	0.6403	0.0434135	0.0913703	0.972	0.973	0.748	0.932	2.89613	2.37348	2.73373	3.09811	2.48473	3.21587	2.53507	2.19147	2.56788	2.67143	2.93644	2.84625	3.23302	3.18512	chr1	155964036	155966125	-	Tor1aip1	chr1	156004599	156036480	-	208263	torsin A interacting protein 1	NM_144791
1208	NONMMUG002324.2	1.1418	0.912907	0.657816	0.822749	0.467043	0.15882	0.0409161	0.0023264	0.972	0.949	0.746	0.814	1.93196	2.12327	1.8005	1.51902	1.83989	2.0185	2.29764	1.92488	1.81359	1.8046	1.78313	1.56163	1.42874	1.56263	chr1	165703854	165709757	-	Rcsd1	chr1	165648945	165708094	-	226594	RCSD domain containing 1	NM_178593
1299	NONMMUG002509.2	0.117789	0.635415	8.18633	1.51753	0.0312135	0.408031	0.00178968	0.314641	0.972	0.949	0.489	0.932	3.30687	0.221144	2.65264	3.25436	3.51965	3.05719	0.394107	0.0245844	2.87615	3.3877	0.0788577	3.06783	3.29452	3.38273	chr1	175682240	175685592	-	Chml	chr1	175682238	175688353	-	12663	choroideremia-like	NM_021350
1354	NONMMUG002611.2	1.10128	0.637233	0.622828	1.07639	0.163919	0.0447734	0.0221535	0.677399	0.972	0.949	0.731	0.954	3.33703	3.47621	2.68692	2.79312	3.39277	3.27904	3.44225	3.5094	2.52437	2.45665	3.01355	3.01872	2.48438	2.82647	chr1	180689681	180690685	+	Mixl1	chr1	180693048	180697034	-	27217	Mix1 homeobox-like 1 (Xenopus laevis)	NM_013729
1620	NONMMUG003049.2	0.780264	1.36326	1.90579	1.09078	0.589639	0.225079	0.0358964	0.397249	0.975	0.949	0.742	0.932	2.72378	2.36582	3.17084	3.29621	2.23235	3.08968	2.67939	1.9646	3.03176	3.31938	3.14678	3.12916	3.47188	3.26683	chr10	12420803	12421596	-	Utrn	chr10	12382188	12861735	-	22288	utrophin	NM_011682
1660	NONMMUG003109.2	0.694162	1.09061	1.54672	0.984469	0.159258	0.538257	0.0247773	0.864873	0.972	0.954	0.739	0.986	2.77955	2.25289	2.90468	2.8821	2.67043	2.88098	2.48063	1.98233	2.96195	3.07058	2.64908	2.85754	2.86647	2.92145	chr10	18060723	18062584	+	Reps1	chr10	18055940	18125155	+	19707	RalBP1 associated Eps domain containing protein	NM_001111065
1833	NONMMUG003402.2	1.27656	0.791837	0.597	0.962451	0.404789	0.414325	0.0116102	0.791348	0.972	0.949	0.727	0.976	1.22928	1.58153	0.892552	0.837338	0.791131	1.56489	1.54354	1.61855	1.12416	0.888571	0.621317	1.02796	0.878352	0.568365	chr10	39007949	39008750	+	Lama4	chr10	38965515	39110188	+	16775	laminin, alpha 4	NM_010681
2049	NONMMUG003771.2	1.8537	1.32688	0.610295	0.852601	0.0544334	0.454826	0.0255689	0.552778	0.972	0.949	0.74	0.948	1.44684	2.33725	1.85488	1.62483	1.27454	1.60074	2.19452	2.46712	2.1297	2.14758	1.03181	1.38424	1.77876	1.6828	chr10	62185395	62186377	-	Tspan15	chr10	62185396	62231218	-	70423	tetraspanin 15	NM_197996
2098	NONMMUG003850.2	0.577808	0.944871	1.55904	0.953383	0.191734	0.866087	0.0219059	0.839628	0.972	0.984	0.731	0.983	2.60081	1.80948	2.519	2.45013	2.86228	2.28123	2.01489	1.56988	3.03348	2.17508	2.16724	2.51593	2.37514	2.45588	chr10	67102418	67104618	+	Jmjd1c	chr10	67127258	67256326	+	108829	jumonji domain containing 1C	NM_207221
2103	NONMMUG003861.2	0.7549	0.893247	1.75862	1.48624	0.039803	0.601321	0.0486362	0.0907456	0.972	0.968	0.752	0.932	2.93864	2.533	2.77577	3.34745	2.8753	2.99933	2.48167	2.58257	2.75524	3.12964	2.33385	3.53217	3.43919	3.02145	chr10	67244013	67245394	+	Nrbf2	chr10	67266689	67285281	-	641340	nuclear receptor binding factor 2	NM_001036293
2188	NONMMUG003996.2	0.946888	0.798641	0.57476	0.68145	0.860135	0.476745	0.046523	0.164999	1	0.949	0.749	0.932	1.21767	1.13894	0.893289	0.339969	1.53789	0.805478	0.987274	1.27616	0.741409	1.28713	0.54595	0	0.244601	0.68923	chr10	75352054	75352961	+	Adora2a	chr10	75316877	75334792	+	11540	adenosine A2a receptor	NM_009630
2329	NONMMUG004290.2	2.29936	1.88186	0.520843	0.636395	0.0832962	0.173569	0.0391034	0.155387	0.972	0.949	0.745	0.932	2.55607	3.7573	3.46823	2.81622	2.80874	2.24955	3.51776	3.96267	3.8327	2.79355	3.5874	3.1009	2.71003	2.58654	chr10	86021905	86022885	+	Fbxo7	chr10	86021929	86048328	+	69754	F-box protein 7	NM_153195
2389	NONMMUG004415.2	0.648025	1.04431	1.82095	1.12996	0.102427	0.789138	0.0299828	0.391481	0.972	0.979	0.742	0.932	1.89543	1.26955	1.95797	2.13424	1.84117	1.94771	1.50814	0.983523	1.75026	2.24409	1.82939	1.96722	2.30797	2.10707	chr10	93196488	93199609	+	Cdk17	chr10	93160876	93241342	+	237459	cyclin-dependent kinase 17	NM_146239
2515	NONMMUG004620.2	0.893992	1.27048	1.6421	1.15549	0.519353	0.210453	0.0376083	0.293257	0.973	0.949	0.743	0.932	1.53559	1.37392	1.88096	2.08946	1.34097	1.70705	1.28627	1.45655	2.1087	1.71459	1.78851	2.30857	1.98558	1.94619	chr10	108274790	108276468	+	Pawr	chr10	108332189	108414391	+	114774	PRKC, apoptosis, WT1, regulator	NM_054056
2533	NONMMUG004650.2	0.854658	1.10884	1.57631	1.21496	0.428809	0.628173	0.0342046	0.226994	0.972	0.971	0.742	0.932	0.730025	0.503444	0.879077	1.15999	0.812934	0.64206	0.25476	0.715499	0.85692	1.19677	0.499948	1.05416	1.12274	1.29253	chr10	109785776	109787172	-	Nav3	chr10	109683439	110000219	-	260315	neuron navigator 3	NM_001081035
2626	NONMMUG004791.2	1.72186	0.929867	0.571159	1.05763	0.0337043	0.671004	0.027122	0.761526	0.972	0.978	0.742	0.973	0.899386	1.68335	0.794482	0.875315	0.955308	0.84121	1.56999	1.78845	1.10586	0.551128	0.665267	1.18375	0.621708	0.759466	chr10	117669343	117671243	+	Mdm2	chr10	117688875	117710758	-	17246	transformed mouse 3T3 cell double minute 2	NM_001288586
2717	NONMMUG004940.2	0.625506	1.02111	1.99324	1.22101	0.24912	0.93805	0.0167593	0.257868	0.972	0.991	0.731	0.932	2.57773	1.90082	2.60787	2.89594	2.1955	2.87961	1.92073	1.88063	2.27369	2.93926	2.53164	2.91092	3.07512	2.67384	chr10	123152357	123153303	-	Usp15	chr10	123105006	123197019	-	14479	ubiquitin specific peptidase 15	NM_001301628
2897	NONMMUG005266.2	1.37969	1.03264	0.652214	0.871411	0.0373193	0.896296	0.0456347	0.555022	0.972	0.987	0.749	0.948	2.41361	2.87795	2.45994	2.26137	2.493	2.32958	2.82474	2.92927	2.62662	1.86993	2.73876	2.42448	1.86211	2.42751	chr11	6626170	6627496	+	Wap	chr11	6635483	6638649	-	22373	whey acidic protein	NM_011709
3062	NONMMUG005529.2	0.741398	0.965824	1.57429	1.20848	0.208648	0.915608	0.0172626	0.422754	0.972	0.987	0.731	0.932	2.62283	2.19115	2.57266	2.84585	2.40395	2.81283	2.21412	2.1678	2.48381	3.07048	1.94594	3.00578	2.75436	2.76302	chr11	23477374	23478138	+	Ahsa2	chr11	23487882	23498039	-	268390	AHA1, activator of heat shock protein ATPase 2	NM_001290654
3185	NONMMUG005703.2	1.6796	1.14376	0.548018	0.804756	0.0108187	0.433829	0.007896	0.207815	0.972	0.949	0.654	0.932	1.28409	2.03221	1.47788	1.1645	1.30129	1.26669	2.09132	1.97057	1.56887	1.67389	1.13665	1.02234	1.03326	1.40426	chr11	32530998	32532435	-	Stk10	chr11	32533266	32624595	+	20868	serine/threonine kinase 10	NM_009288
3528	NONMMUG006345.2	1.74637	1.90137	1.60408	1.47332	0.130886	0.231025	0.00714486	0.116161	0.972	0.949	0.628	0.932	0.511047	1.31541	1.43809	1.99716	0	0.887657	1.28608	1.34415	0.795944	1.94618	1.34432	1.86512	2.05631	2.06149	chr11	61835197	61835698	-	Akap10	chr11	61871307	61930257	-	56697	A kinase (PRKA) anchor protein 10	NM_019921
3547	NONMMUG006374.2	2.75666	1.02945	0.391465	1.04827	0.0883772	0.914047	0.0224699	0.757591	0.972	0.987	0.731	0.972	1.35575	2.81867	1.39762	1.46562	0.998176	1.64206	2.52016	3.06587	1.04947	1.74464	1.31215	1.53724	1.44965	1.40691	chr11	62542188	62542816	-	Ubb	chr11	62551504	62551595	+	22187	ubiquitin B	NM_011664
3816	NONMMUG006938.2	0.627287	0.966426	1.87656	1.21804	0.28367	0.886408	0.0330564	0.200463	0.972	0.986	0.742	0.932	2.50912	1.83631	2.45985	2.74441	2.19657	2.76586	2.17725	1.38903	2.04066	2.68307	2.5773	2.63791	2.87944	2.70498	chr11	80017353	80023764	+	Suz12	chr11	79993106	80034123	+	52615	suppressor of zeste 12 homolog (Drosophila)	NM_199196
3884	NONMMUG007068.2	1.23954	1.1253	0.593173	0.65339	0.281885	0.286441	0.0271793	0.00723945	0.972	0.949	0.742	0.932	1.19228	1.50208	1.36259	0.748608	1.29466	1.08208	1.3203	1.66351	1.35682	1.2215	1.49637	0.89089	0.574506	0.763009	chr11	84868995	84871909	+	Pigw	chr11	84876313	84880285	-	70325	phosphatidylinositol glycan anchor biosynthesis, class W	NM_027388
4100	NONMMUG007472.2	1.43802	1.60373	0.57523	0.515793	0.130589	0.153169	0.0284103	0.0374871	0.972	0.949	0.742	0.932	0.999544	1.52363	1.68098	0.725842	1.17071	0.805302	1.39469	1.64198	1.22648	1.73432	1.98264	0.662122	0.448868	1.01022	chr11	97489838	97490749	+	4933428G20Rik	chr11	97490783	97500340	-	100141474	RIKEN cDNA 4933428G20 gene	NM_001289118
4118	NONMMUG007510.2	0.271575	0.938153	3.80993	1.10289	8.93579e-05	0.0969877	5.49532e-05	0.021084	0	0.949	0	0.932	1.90921	0.0286289	1.8171	1.95839	1.90291	1.91547	0	0.0567008	1.7591	1.86445	1.8258	1.94369	1.92629	2.00405	chr11	98261073	98280885	+	Cdk12	chr11	98203305	98253540	+	69131	cyclin-dependent kinase 12	NM_026952
4216	NONMMUG007767.2	0.612268	0.731617	1.65668	1.38643	0.0788573	0.362961	0.0320906	0.230311	0.972	0.949	0.742	0.932	2.73297	2.0252	2.28213	2.7535	2.64304	2.81762	2.24111	1.77121	1.90866	2.88717	1.78204	2.9121	2.66374	2.67055	chr11	104375232	104377046	-	Kansl1	chr11	104333229	104442291	-	76719	KAT8 regulatory NSL complex subunit 1	NM_001081045
4286	NONMMUG007901.2	0.840859	1.22548	1.6392	1.12473	0.559953	0.236496	0.0271727	0.142083	0.975	0.949	0.742	0.932	2.96755	2.71749	3.26091	3.43049	2.73863	3.16508	2.99258	2.37729	3.22602	3.43329	3.10404	3.40701	3.4561	3.42792	chr11	107598409	107600460	+	Helz	chr11	107547960	107686943	+	78455	helicase with zinc finger domain	NM_198298
4648	NONMMUG008574.2	0.649192	0.94315	1.60283	1.10326	0.218822	0.682463	0.0434044	0.220815	0.972	0.979	0.748	0.932	3.45673	2.83345	3.37229	3.51406	3.22636	3.65533	3.10115	2.50449	3.2206	3.42466	3.46021	3.37754	3.56248	3.59289	chr12	16944281	16946818	+	Pqlc3	chr12	16988648	17000118	-	217430	PQ loop repeat containing	NM_172574
4803	NONMMUG008834.2	1.68436	1.24767	0.626715	0.846073	0.0530049	0.329358	0.034496	0.366882	0.972	0.949	0.742	0.932	0.285	1.0372	0.604232	0.363085	0.346596	0.220655	0.894856	1.16676	0.914802	0.559774	0.264427	0.602015	0.213659	0.240082	chr12	37146134	37147149	+	Meox2	chr12	37108546	37179528	+	17286	mesenchyme homeobox 2	NM_008584
4937	NONMMUG009074.2	0.466254	1.09208	3.28151	1.40102	0.0818528	0.849056	0.0218438	0.313757	0.972	0.983	0.731	0.932	1.12729	0.0264741	1.25436	1.74083	1.34471	0.871174	0.0524712	0	1.93792	0.714567	0.752166	1.41371	2.02827	1.71524	chr12	57239834	57242837	+	Mipol1	chr12	57230425	57457241	+	73490	mirror-image polydactyly 1	NM_001164370
5092	NONMMUG009344.2	0.651345	0.941091	1.58396	1.09628	0.190802	0.782462	0.0236781	0.52469	0.972	0.979	0.736	0.941	2.7408	2.12229	2.65321	2.78583	2.45681	2.97798	2.14575	2.09845	2.27566	2.86098	2.75801	2.58523	2.91237	2.83982	chr12	77294189	77296690	+	Fut8	chr12	77238104	77475996	+	53618	fucosyltransferase 8	NM_016893
5094	NONMMUG009346.2	0.544827	0.723504	1.5014	1.13061	0.176732	0.211791	0.0323157	0.253759	0.972	0.949	0.742	0.932	2.14488	1.26875	1.67795	1.85505	1.78515	2.43258	1.20556	1.32929	1.49626	1.70731	1.81253	1.72662	2.03218	1.78795	chr12	77320311	77323623	+	Fut8	chr12	77238104	77475996	+	53618	fucosyltransferase 8	NM_016893
5210	NONMMUG009541.2	0.522908	0.80649	1.50876	0.978243	0.0251453	0.30796	0.0440065	0.898759	0.972	0.949	0.749	0.991	1.87872	0.943348	1.56845	1.53671	1.8558	1.90129	1.13789	0.718423	1.92692	1.50022	1.18032	1.6754	1.40341	1.51836	chr12	84922541	84923512	-	Arel1	chr12	84918149	84970886	-	68497	apoptosis resistant E3 ubiquitin protein ligase 1	NM_178065
5349	NONMMUG009787.2	1.08373	0.826316	0.6622	0.86849	0.815733	0.543039	0.0431102	0.385673	1	0.956	0.748	0.932	1.67755	1.79355	1.40231	1.19889	2.07347	1.13007	1.78816	1.79893	1.38764	1.16906	1.61569	1.07182	0.970092	1.49869	chr12	101645455	101647010	-	Tc2n	chr12	101645446	101718523	-	74413	tandem C2 domains, nuclear	NM_001286364
5757	NONMMUG010505.2	0.904505	1.05856	1.80775	1.54466	0.705474	0.880232	0.0404058	0.122648	0.993	0.986	0.746	0.932	0.86296	0.718161	0.945063	1.57236	0.59839	1.08645	0.927397	0.473348	1.51936	0.488882	0.590554	1.31007	1.74148	1.63151	chr13	24174278	24175787	-	Cmah	chr13	24327404	24477289	+	12763	cytidine monophospho-N-acetylneuraminic acid hydroxylase	NM_001111110
5794	NONMMUG010569.2	0.692381	1.02315	2.00219	1.35491	0.16282	0.88215	0.0261919	0.0739314	0.972	0.986	0.74	0.932	0.632723	0.102361	0.665739	1.10394	0.425231	0.81409	0.197938	0	0.652521	0.854269	0.464027	0.809885	1.21713	1.24508	chr13	28855165	28857297	-	Sox4	chr13	28950730	28953682	-	20677	SRY (sex determining region Y)-box 4	NM_009238
5800	NONMMUG010575.2	2.04482	1.01103	0.302957	0.612732	0.0423978	0.983707	0.0134996	0.404025	0.972	0.997	0.731	0.932	4.58572	5.61769	4.60155	3.89487	4.23437	4.86804	5.65378	5.58068	2.90894	4.82151	5.21123	2.69011	3.8484	4.57102	chr13	28949043	28951671	-	Sox4	chr13	28950730	28953682	-	20677	SRY (sex determining region Y)-box 4	NM_009238
5938	NONMMUG010817.2	0.459128	0.564766	1.54354	1.25483	0.0130642	0.00812569	0.0377152	0.0989555	0.972	0.877	0.743	0.932	2.7226	1.59957	1.89833	2.22582	2.77578	2.66739	1.74837	1.43365	1.88788	1.66951	2.10482	2.11864	2.40146	2.13981	chr13	43400588	43401677	-	Ranbp9	chr13	43402673	43480973	-	56705	RAN binding protein 9	NM_019930
6037	NONMMUG010980.2	2.21567	1.18878	0.500469	0.932783	0.0593607	0.801279	0.0474197	0.894579	0.972	0.979	0.749	0.99	0.544507	1.69225	0.793989	0.693602	0.93284	0.0115147	1.67373	1.71053	0	0.0079119	1.67631	0	0.614424	1.21475	chr13	51635820	51638798	-	Cks2	chr13	51645232	51650662	+	66197	CDC28 protein kinase regulatory subunit 2	NM_025415
6201	NONMMUG011245.2	1.54313	2.14398	2.56429	1.84565	0.140928	0.395599	0.0348403	0.150668	0.972	0.949	0.742	0.932	0.372686	0.998543	1.47297	2.3571	0	0.668594	0.976785	1.01998	0	2.29955	1.2659	2.67999	2.08181	2.24132	chr13	63860609	63861021	+	Ercc6l2	chr13	63815320	63900301	+	76251	excision repair cross-complementing rodent repair deficiency, complementation group 6 like 2	NM_001013608
6283	NONMMUG011384.2	0.909432	0.659809	0.590487	0.813883	0.802477	0.340287	0.0436274	0.503472	1	0.949	0.749	0.939	1.38184	1.24488	0.781959	0.484853	1.75047	0.885434	1.43419	1.02692	1.35255	0.27569	0.479421	0.41968	0.697449	0.309251	chr13	73344523	73348394	-	Mrpl36	chr13	73331009	73332178	+	94066	mitochondrial ribosomal protein L36	NM_053163
6304	NONMMUG011432.2	0.692616	0.913957	1.75398	1.3292	0.146662	0.603439	0.0134369	0.0596125	0.972	0.968	0.731	0.932	0.921188	0.391316	0.791386	1.20195	0.771238	1.05701	0.193319	0.565389	1.04595	0.494041	0.781646	1.1436	1.3318	1.12103	chr13	75783766	75785576	+	Glrx	chr13	75839886	75850151	+	93692	glutaredoxin	NM_053108
6483	NONMMUG011735.2	1.35243	1.04419	0.537208	0.69579	0.325377	0.80878	0.0241309	0.0113665	0.972	0.979	0.736	0.932	1.97353	2.40908	2.03591	1.51263	2.24502	1.63882	2.20619	2.58692	1.89108	2.1117	2.09467	1.64634	1.5693	1.29977	chr13	99440171	99442088	-	Map1b	chr13	99421464	99516602	-	17755	microtubule-associated protein 1B	NM_008634
6534	NONMMUG011826.2	0.670998	0.822664	1.73371	1.41409	0.00762316	0.330224	0.00184878	0.0501343	0.917	0.949	0.489	0.932	2.76301	2.18739	2.48138	2.98125	2.74804	2.77782	2.24427	2.12817	2.27745	2.84581	2.23747	3.02097	2.89742	3.02185	chr13	103879828	103880771	-	Erbb2ip	chr13	103818786	103920586	-	59079	Erbb2 interacting protein	NM_001005868
6617	NONMMUG011952.2	0.668774	1.01362	1.88181	1.2416	0.165869	0.913112	0.020543	0.0727754	0.972	0.987	0.731	0.932	1.97142	1.39101	1.99093	2.30313	1.73091	2.1775	1.43389	1.34682	1.97472	2.0101	1.98775	2.12602	2.50995	2.24632	chr13	111420071	111421942	-	Gpbp1	chr13	111425680	111490041	-	73274	GC-rich promoter binding protein 1	NM_028487
6618	NONMMUG011953.2	0.81158	1.0421	1.5125	1.17792	0.427996	0.823846	0.0151268	0.137017	0.972	0.98	0.731	0.932	4.19383	3.89264	4.25333	4.48957	3.90017	4.43771	3.98028	3.79933	4.0968	4.46098	4.1763	4.3723	4.60374	4.48337	chr13	111438070	111453423	-	Gpbp1	chr13	111425680	111490041	-	73274	GC-rich promoter binding protein 1	NM_028487
6671	NONMMUG012042.2	1.52311	1.16919	0.664186	0.865237	0.0207274	0.463551	0.0104488	0.393929	0.972	0.949	0.693	0.932	3.19589	3.80291	3.4214	3.21257	3.22243	3.16886	3.73084	3.87155	3.70334	3.01808	3.46132	3.35502	3.16784	3.10282	chr13	114387102	114388080	-	Fst	chr13	114452262	114458951	-	14313	follistatin	NM_008046
6753	NONMMUG012201.2	0.750144	1.1386	1.74571	1.15012	0.291094	0.504093	0.00363325	0.201418	0.972	0.949	0.628	0.932	1.64631	1.23155	1.83358	2.03537	1.40123	1.85574	1.06765	1.37871	1.53009	1.99953	1.92822	2.08324	1.99594	2.02554	chr14	10365625	10367771	-	Fhit	chr14	9550094	11162035	-	14198	fragile histidine triad gene	NM_010210
6807	NONMMUG012344.2	0.544445	0.964395	1.80965	1.02163	0.134334	0.810326	0.0328826	0.824492	0.972	0.979	0.742	0.98	1.47963	0.602483	1.42732	1.45819	1.27404	1.65954	0.912737	0.206695	1.49946	1.19731	1.55971	1.59332	1.42441	1.34565	chr14	21190589	21192398	+	Adk	chr14	21052574	21448569	+	11534	adenosine kinase	NM_134079
6809	NONMMUG012347.2	0.807565	1.37401	1.56975	0.922612	0.523574	0.20435	0.00461716	0.407942	0.973	0.949	0.628	0.932	1.27184	0.963495	1.73024	1.61403	0.865676	1.58843	1.05582	0.864852	1.8809	1.79397	1.48683	1.56898	1.69105	1.57885	chr14	21249332	21251740	+	Adk	chr14	21052574	21448569	+	11534	adenosine kinase	NM_134079
7002	NONMMUG012696.2	0.771563	1.01541	1.54483	1.17384	0.109324	0.922251	0.0276219	0.246834	0.972	0.989	0.742	0.932	1.37742	1.00327	1.39948	1.63072	1.26309	1.48334	1.06105	0.943079	1.08066	1.47957	1.59002	1.66169	1.4398	1.77118	chr14	40972930	40980737	+	Fam213a	chr14	40993740	41013775	-	70564	family with sequence similarity 213, member A	NM_027464
7109	NONMMUG012839.2	0.334377	0.583043	2.3402	1.34211	0.0184641	0.0332839	0.0368281	0.166563	0.972	0.949	0.742	0.932	2.01205	0.431591	1.23372	1.65822	1.87931	2.13359	0.540427	0.313871	1.12728	1.53653	0.978016	1.81904	1.25558	1.82893	chr14	47491567	47492783	+	Fbxo34	chr14	47472561	47531962	+	78938	F-box protein 34	NR_027414
7123	NONMMUG012854.2	1.24755	0.771764	0.560197	0.905553	0.386523	0.36285	0.0408107	0.671661	0.972	0.949	0.746	0.953	1.19189	1.51099	0.81812	0.674992	1.43126	0.904736	1.34588	1.65912	0.28655	0.884623	1.15271	0.996738	0.31786	0.630219	chr14	48196759	48198030	+	Peli2	chr14	48120869	48260883	+	93834	pellino 2	NM_033602
7160	NONMMUG012902.2	0.654432	1.07267	1.64309	1.00245	0.0120095	0.765391	0.0190307	0.989343	0.972	0.979	0.731	0.998	2.88973	2.27805	2.99093	2.99446	2.9026	2.87675	2.19374	2.3577	3.24434	2.43682	3.1633	3.16249	2.92674	2.87782	chr14	50928515	50929763	-	Tmem55b	chr14	50926070	50930849	-	219024	transmembrane protein 55b	NM_001033271
7234	NONMMUG013051.2	0.576774	1.01215	1.8731	1.06739	0.0562789	0.91348	0.045935	0.625696	0.972	0.987	0.749	0.948	0.961522	0.1676	0.978949	1.07303	1.07743	0.83548	0	0.31774	1.13008	0.816356	0.973374	1.30563	1.08852	0.776586	chr14	56547351	56548570	-	Cenpj	chr14	56526761	56571846	-	219103	centromere protein J	NM_001014996
7262	NONMMUG013107.2	0.697167	0.908859	1.58539	1.21612	0.320153	0.770878	0.0372356	0.376673	0.972	0.979	0.742	0.932	1.98733	1.4669	1.84946	2.13174	1.62935	2.2739	1.6072	1.31147	1.17207	2.23654	1.94296	1.99239	2.31935	2.06259	chr14	60229942	60231885	-	Nupl1	chr14	60219468	60251378	-	71844	nucleoporin like 1	NM_170591
7301	NONMMUG013171.2	0.457523	0.459317	0.602224	0.599872	0.00277906	0.0413794	0.0303006	0.218818	0.674	0.949	0.742	0.932	2.75183	1.62375	1.6294	0.892123	2.7819	2.72112	1.56113	1.68376	1.32053	1.05261	2.23562	0.477076	1.04034	1.08344	chr14	63070165	63077710	+	Defb42	chr14	63046991	63048606	+	619548	defensin beta 42	NM_001034910
7332	NONMMUG013215.2	0.862805	1.14838	1.57664	1.18456	0.374547	0.171609	0.00757834	0.0162786	0.972	0.949	0.654	0.932	2.41958	2.20668	2.61918	2.86353	2.31267	2.51911	2.36144	2.03331	2.50006	2.63512	2.71428	2.83172	2.85495	2.90301	chr14	64796300	64798343	+	Hmbox1	chr14	64822218	64949847	-	219150	homeobox containing 1	NM_177338
7338	NONMMUG013223.2	1.23524	1.0608	0.395704	0.460776	0.59768	0.88362	0.0137629	0.0662854	0.975	0.986	0.731	0.932	5.11057	5.41537	5.19572	4.07786	5.53712	4.5023	5.21806	5.58891	5.1844	4.56546	5.64119	4.24339	4.26386	3.64504	chr14	65052063	65052320	-	Extl3	chr14	65052059	65098106	-	54616	exostoses (multiple)-like 3	NM_018788
7434	NONMMUG013402.2	0.873005	1.26086	1.52974	1.05918	0.427811	0.0909377	0.0285606	0.483831	0.972	0.949	0.742	0.937	2.16942	1.97348	2.50383	2.58677	1.97123	2.34365	1.95771	1.98909	2.43804	2.57704	2.49299	2.39797	2.73719	2.60509	chr14	73252881	73255989	-	Lpar6	chr14	73237891	73240358	+	67168	lysophosphatidic acid receptor 6	NM_175116
7435	NONMMUG013403.2	0.471316	1.00983	2.43643	1.13714	0.108632	0.965345	0.00305243	0.354793	0.972	0.995	0.57	0.932	2.45586	1.37062	2.46997	2.65539	2.174	2.69154	1.56546	1.1453	2.06372	2.6692	2.60397	2.75971	2.57547	2.62462	chr14	73259202	73261092	-	Lpar6	chr14	73237891	73240358	+	67168	lysophosphatidic acid receptor 6	NM_175116
7450	NONMMUG013434.2	0.824846	1.09801	1.50783	1.13272	0.316537	0.524133	0.0313757	0.26236	0.972	0.952	0.742	0.932	3.08051	2.8027	3.21539	3.39518	2.89521	3.24469	2.89502	2.70407	3.30651	3.32542	2.99033	3.53645	3.41286	3.21859	chr14	74943931	74945869	-	5031414D18Rik	chr14	75016027	75052532	+	271221	RIKEN cDNA 5031414D18 gene	NM_198642
7616	NONMMUG013683.2	0.700566	1.00438	1.5485	1.08009	0.184336	0.97754	0.00873988	0.396168	0.972	0.996	0.676	0.932	2.57287	2.05947	2.57918	2.69034	2.3382	2.77466	2.06759	2.0513	2.75316	2.41249	2.55143	2.78911	2.70734	2.56577	chr14	101577679	101580199	-	Commd6	chr14	101633766	101640471	-	66200	COMM domain containing 6	NM_001033132
7814	NONMMUG014013.2	0.534305	0.819998	1.80001	1.17287	0.0535475	0.0309832	0.0149823	0.0194472	0.972	0.949	0.731	0.932	2.15195	1.24769	1.86564	2.09569	2.08987	2.21147	0.934949	1.50456	1.8196	1.8156	1.95717	2.07576	2.16949	2.03866	chr15	8331253	8332998	-	Nipbl	chr15	8289824	8444463	-	71175	Nipped-B homolog (Drosophila)	NM_027707
7841	NONMMUG014059.2	1.1688	0.704096	0.58106	0.96456	0.384666	0.0288758	0.0254156	0.710531	0.972	0.949	0.739	0.96	5.61498	5.84001	5.10883	5.05677	5.5259	5.69888	6.00399	5.65497	4.92996	5.11511	5.26229	4.87131	5.17097	5.11093	chr15	10568978	10569247	-	Rai14	chr15	10568978	10714631	-	75646	retinoic acid induced 14	NM_030690
7934	NONMMUG014201.2	0.697044	0.848637	1.6218	1.3321	0.269603	0.382753	0.00974843	0.00707364	0.972	0.949	0.693	0.932	1.77446	1.25378	1.53768	1.95137	1.46215	2.03104	1.34862	1.15227	1.52705	1.47118	1.61134	1.93395	1.84691	2.06487	chr15	27775019	27776908	-	Trio	chr15	27730649	28025848	-	223435	triple functional domain (PTPRF interacting)	NM_001081302
8053	NONMMUG014376.2	1.58647	1.25989	0.558837	0.703696	0.107032	0.456357	0.0325074	0.207392	0.972	0.949	0.742	0.932	0.585031	1.25085	0.918326	0.41135	0.701768	0.458009	1.06548	1.41509	1.36676	0.56778	0.685824	0.669826	0.168952	0.350121	chr15	38518785	38520064	+	Azin1	chr15	38487430	38519266	-	54375	antizyme inhibitor 1	NM_001301688
8086	NONMMUG014434.2	0.436437	0.790064	1.88262	1.03997	0.0279777	0.0187922	0.0160819	0.499198	0.972	0.949	0.731	0.939	2.04305	0.846893	1.70309	1.75964	2.08353	2.00139	1.12284	0.505379	1.59917	1.70837	1.79507	1.65508	1.7927	1.82552	chr15	41802761	41804157	+	Abra	chr15	41865293	41869720	-	223513	actin-binding Rho activating protein	NM_175456
8124	NONMMUG014508.2	0.66235	0.825773	1.70579	1.36821	0.228941	0.0984401	0.0479236	0.00451094	0.972	0.949	0.749	0.912	2.93048	2.33614	2.65429	3.10658	2.83961	3.01596	2.69573	1.85607	2.50934	2.78104	2.6597	3.03712	3.1598	3.12012	chr15	51970703	51971666	-	Rad21	chr15	51962604	51991760	-	19357	RAD21 cohesin complex component	NM_009009
8128	NONMMUG014518.2	0.729531	1.02237	1.57224	1.1219	0.409695	0.915165	0.023196	0.161161	0.972	0.987	0.731	0.932	3.65012	3.19516	3.68203	3.84797	3.26644	3.95289	3.411	2.94124	3.69929	3.82425	3.50473	3.80615	3.92709	3.8073	chr15	53272723	53275183	-	Samd12	chr15	53461801	53902436	-	320679	sterile alpha motif domain containing 12	NM_177225
8239	NONMMUG014688.2	0.413799	0.996228	2.83883	1.17915	0.0176544	0.990718	0.0443887	0.568258	0.972	0.997	0.749	0.948	2.36674	1.09374	2.36129	2.59904	2.42365	2.3075	1.31299	0.8351	1.7281	2.88103	2.24342	2.84653	2.10749	2.73864	chr15	65857868	65858356	+	Oc90	chr15	65876053	65912287	-	18256	otoconin 90	NM_010953
8334	NONMMUG014878.2	0.635827	0.844737	1.69444	1.27539	0.381987	0.577576	0.027875	0.0683343	0.972	0.962	0.742	0.932	2.75822	2.10493	2.51479	2.86574	2.2583	3.12878	2.40457	1.72628	2.53531	2.1963	2.75819	2.8486	2.85582	2.89241	chr15	77299468	77300311	-	Apol7a	chr15	77388217	77399110	-	75761	apolipoprotein L 7a	NM_029419
8393	NONMMUG014989.2	1.11076	0.872782	0.666432	0.848144	0.653368	0.537134	0.0305927	0.268377	0.982	0.954	0.742	0.932	4.86004	5.01159	4.66374	4.42612	5.11067	4.55654	5.12933	4.88338	4.91274	4.39964	4.63296	4.52953	4.2155	4.51226	chr15	80213539	80215517	+	Mief1	chr15	80234080	80253371	+	239555	mitochondrial elongation factor 1	NM_178719
8405	NONMMUG015001.2	1.39697	0.981797	0.614259	0.874011	0.232776	0.913476	0.0369321	0.27107	0.972	0.987	0.742	0.932	1.00329	1.48559	0.97679	0.782513	0.734644	1.22968	1.30794	1.64375	0.776507	1.00807	1.12436	0.986382	0.595004	0.738714	chr15	80915915	80919217	+	Adsl	chr15	80948490	80970947	+	11564	adenylosuccinate lyase	NM_009634
8440	NONMMUG015064.2	1.4394	1.09285	0.632993	0.833717	0.241732	0.625556	0.0417889	0.114098	0.972	0.971	0.746	0.932	3.32652	3.85198	3.45462	3.19225	3.6175	2.96162	3.69729	3.99168	3.42508	3.40175	3.53357	3.36003	3.27444	2.90249	chr15	82353096	82354237	-	Ndufa6	chr15	82350139	82354291	-	67130	NADH dehydrogenase (ubiquinone) 1 alpha subcomplex, 6 (B14)	NM_025987
8471	NONMMUG015137.2	0.761732	0.93457	1.52837	1.24572	0.179786	0.522372	0.0178963	0.0282387	0.972	0.951	0.731	0.932	4.01929	3.62665	3.92166	4.23864	3.90589	4.12442	3.7877	3.44532	3.75543	3.94431	4.04997	4.15255	4.23209	4.32606	chr15	85338733	85340017	+	Atxn10	chr15	85336381	85463836	+	54138	ataxin 10	NM_016843
8630	NONMMUG015408.2	1.75273	1.17579	0.583692	0.870102	0.0706401	0.431295	0.00416344	0.246864	0.972	0.949	0.628	0.932	4.30044	5.11004	4.53406	4.33332	4.57449	3.96181	5.08462	5.13501	4.65595	4.62194	4.29795	4.2406	4.22489	4.51556	chr15	98518814	98519098	-	Kansl2	chr15	98517658	98534269	-	69612	KAT8 regulatory NSL complex subunit 2	NM_133714
8777	NONMMUG015648.2	0.726702	1.07817	1.88922	1.27336	0.26189	0.87992	0.0427775	0.485199	0.972	0.986	0.748	0.937	2.5311	2.07053	2.63969	2.98832	2.28345	2.7424	1.90333	2.22036	3.04246	1.07369	3.06215	2.67983	3.19726	3.04029	chr16	4782297	4787310	-	Cdip1	chr16	4765461	4789935	-	66626	cell death inducing Trp53 target 1	NM_025670
8968	NONMMUG016005.2	0.758256	1.40822	1.7237	0.928127	0.31416	0.400112	0.0219905	0.768174	0.972	0.949	0.731	0.974	0.704363	0.30512	1.19824	1.09063	0.536921	0.854376	0.55684	0	0.790917	1.73384	0.869857	1.05523	1.19381	1.01678	chr16	20544310	20545499	-	Abcf3	chr16	20548603	20561603	+	27406	ATP-binding cassette, sub-family F (GCN20), member 3	NM_013852
9441	NONMMUG016803.2	0.470512	0.622277	1.73465	1.31159	0.26321	0.252258	0.0123489	0.0651813	0.972	0.949	0.727	0.932	2.61575	1.52806	1.93138	2.3227	2.01198	3.0401	1.62644	1.42246	1.88679	2.17685	1.68832	2.40824	2.15214	2.39365	chr16	62891223	62891851	+	Pros1	chr16	62854334	62929340	+	19128	protein S (alpha)	NM_011173
9781	NONMMUG017355.2	0.685615	0.968366	1.54214	1.09185	0.266014	0.852972	0.0327274	0.331131	0.972	0.983	0.742	0.932	3.30604	2.76151	3.25966	3.38644	3.0314	3.53666	2.50733	2.97754	3.44756	3.11692	3.19338	3.26822	3.45286	3.43127	chr17	5206476	5208915	+	Tmem242	chr17	5410864	5440260	-	70544	transmembrane protein 242	NM_027457
9894	NONMMUG017520.2	0.406816	0.927293	3.30603	1.4504	0.246359	0.856762	0.0305695	0.196595	0.972	0.983	0.742	0.932	2.53986	1.24231	2.43096	2.96741	2.01146	2.92576	1.81783	0.270244	1.7836	2.97896	2.27814	2.65602	2.97611	3.21604	chr17	13763316	13767756	+	Mllt4	chr17	13760541	13905794	+	17356	myeloid/lymphoid or mixed-lineage leukemia	NM_010806
9947	NONMMUG017601.2	0.594958	0.833367	1.57435	1.12396	0.323746	0.536889	9.124e-05	0.087164	0.972	0.954	0	0.932	2.06556	1.31642	1.80259	1.97118	1.52614	2.45728	1.32904	1.30368	1.88705	1.63818	1.86942	1.95489	1.99738	1.96089	chr17	17849965	17870936	+	Has1	chr17	17843326	17855188	-	15116	hyaluronan synthase1	NM_008215
10463	NONMMUG018675.2	0.658725	0.906283	1.50325	1.09262	0.35854	0.71876	0.0374276	0.469167	0.972	0.979	0.742	0.937	2.53758	1.93533	2.39561	2.52341	2.05774	2.89703	2.05485	1.805	2.36099	2.62213	2.16742	2.33303	2.65275	2.56582	chr17	63329205	63331062	-	Fbxl17	chr17	63045952	63500580	-	50758	F-box and leucine-rich repeat protein 17	NM_015794
10580	NONMMUG018876.2	0.845491	1.16622	1.53633	1.11381	0.421198	0.400774	0.0474127	0.413041	0.972	0.949	0.749	0.932	2.98919	2.74705	3.21103	3.36654	2.89757	3.07533	2.96971	2.48365	3.00351	3.49273	3.08817	3.21878	3.49286	3.37494	chr17	74218350	74223532	-	Memo1	chr17	74200700	74294863	-	76890	mediator of cell motility 1	NM_133771
10610	NONMMUG018931.2	1.38625	0.929953	0.582282	0.867992	0.108101	0.762836	0.0122237	0.499399	0.972	0.979	0.727	0.939	2.3361	2.8073	2.23133	2.02709	2.51993	2.12539	2.83482	2.77924	2.60219	2.14448	1.84544	1.71454	2.21596	2.1042	chr17	78919005	78920800	-	Cebpz	chr17	78919003	78937070	-	12607	CCAAT/enhancer binding protein zeta	NM_001024806
10638	NONMMUG018965.2	0.668201	1.02498	1.53859	1.00304	0.142639	0.902664	0.0401128	0.983898	0.972	0.987	0.746	0.997	1.35607	0.774421	1.39166	1.39603	1.16917	1.5215	0.920586	0.611762	1.37473	1.67985	1.05261	1.43411	1.53378	1.2002	chr17	80253545	80256692	-	Dhx57	chr17	80238304	80290476	-	106794	DEAH (Asp-Glu-Ala-Asp/His) box polypeptide 57	NM_001163759
10649	NONMMUG018982.2	1.37255	0.376164	0.161309	0.588584	0.642579	0.220347	0.0421715	0.167432	0.98	0.949	0.746	0.932	3.82767	4.28453	2.4171	1.65243	4.44689	2.71973	3.7395	4.67918	2.40959	2.70235	2.07077	2.28704	1.8094	0.0639897	chr17	81001600	81001810	+	Thumpd2	chr17	81026327	81065085	-	72167	THUMP domain containing 2	NM_028138
10683	NONMMUG019028.2	0.612847	1.02294	1.70243	1.01993	0.0524066	0.74067	0.0396832	0.837399	0.972	0.979	0.746	0.982	2.10597	1.39957	2.13869	2.16716	2.10818	2.10375	1.60193	1.16411	2.00648	2.24597	2.15357	1.96033	2.34264	2.17324	chr17	83463950	83466020	+	Cox7a2l	chr17	83501917	83514333	-	20463	cytochrome c oxidase subunit VIIa polypeptide 2-like	NM_001159529
10859	NONMMUG019303.2	0.373905	0.478527	2.31538	1.80916	0.506651	0.45627	0.032936	0.0939806	0.973	0.949	0.742	0.932	2.26431	0.845057	1.20099	2.05631	0.188744	3.08215	1.37444	0	0	1.94781	1.02789	1.962	2.04651	2.15398	chr18	9434822	9436850	-	Ccny	chr18	9314044	9450150	-	67974	cyclin Y	NM_026484
10966	NONMMUG019489.2	1.70443	0.908123	0.40057	0.751817	0.284927	0.822211	0.034034	0.373869	0.972	0.98	0.742	0.932	0.553516	1.3228	0.414475	0.00292917	0.951018	0.00299654	0.970347	1.60584	0.995898	0.0041845	0.00175008	0	0.00410113	0.00468187	chr18	24101011	24101428	-	Ino80c	chr18	24104761	24121819	-	225280	INO80 complex subunit C	NM_172625
10972	NONMMUG019502.2	1.52861	0.892008	0.598657	1.0259	0.0424367	0.0518043	0.0147835	0.766066	0.972	0.949	0.731	0.974	0.975327	1.58755	0.810456	0.847348	1.00944	0.940389	1.68774	1.47987	0.755005	0.879178	0.79438	0.681683	0.794282	1.04219	chr18	24592980	24595674	-	Elp2	chr18	24603961	24638830	+	58523	elongator acetyltransferase complex subunit 2	NM_021448
11061	NONMMUG019649.2	0.762861	0.921127	1.50572	1.24701	0.114622	0.589719	0.0288659	0.121117	0.972	0.965	0.742	0.932	3.9498	3.55929	3.83127	4.14974	3.81793	4.07061	3.58	3.53827	3.63104	4.07816	3.74651	4.02415	4.32521	4.08187	chr18	35574906	35577066	+	Matr3	chr18	35562158	35592045	+	17184	matrin 3	NM_010771
11067	NONMMUG019659.2	1.2	0.717529	0.540547	0.904016	0.505616	0.267774	0.00491923	0.499486	0.973	0.949	0.628	0.939	1.99326	2.25629	1.51437	1.36879	2.3097	1.58732	2.30473	2.20617	1.35147	1.79505	1.34949	1.55366	1.15115	1.37355	chr18	35713087	35715977	-	Ecscr	chr18	35713089	35721491	-	68545	endothelial cell surface expressed chemotaxis and apoptosis regulator	NM_001033141
11104	NONMMUG019729.2	1.84936	1.50939	0.608156	0.745138	0.0268986	0.136131	0.022735	0.154229	0.972	0.949	0.731	0.932	1.92628	2.81331	2.52024	2.09582	1.9241	1.92845	2.6979	2.92016	2.58797	2.11703	2.77817	1.85308	2.09658	2.30288	chr18	37957430	37960471	-	Fchsd1	chr18	37957434	37969731	-	319262	FCH and double SH3 domains 1	NM_175684
11195	NONMMUG019893.2	0.821714	1.11246	1.57074	1.16022	0.442707	0.544811	0.00657333	0.108424	0.972	0.957	0.628	0.932	2.98364	2.70035	3.13739	3.35179	2.69716	3.22254	2.79107	2.60353	2.98003	3.30806	3.10492	3.44583	3.28997	3.31465	chr18	49844052	49846719	+	Dmxl1	chr18	49832997	49965473	+	240283	Dmx-like 1	NM_001081371
11412	NONMMUG020234.2	0.357059	0.412813	3.66446	3.16954	0.326133	0.257004	0.0114531	0.0113981	0.972	0.949	0.707	0.932	2.04954	0.563779	0.773106	2.43738	1.09245	2.61992	0	0.968106	0	0.0556965	1.62643	2.16612	2.59554	2.51536	chr18	69353598	69358476	+	Tcf4	chr18	69344492	69687967	+	21413	transcription factor 4	NM_013685
11504	NONMMUG020390.2	0.411571	1.04931	3.43431	1.34704	0.211234	0.884169	0.0169553	0.174989	0.972	0.986	0.731	0.932	1.65922	0.378436	1.72866	2.15846	1.12381	2.04884	0.677949	0	1.24151	1.79392	2.03934	2.09195	1.90939	2.42583	chr18	77457823	77460283	-	Rnf165	chr18	77456110	77565136	-	225743	ring finger protein 165	NM_001164504
11553	NONMMUG020475.2	0.790054	1.19136	1.6586	1.0999	0.418382	0.317356	0.00510125	0.130675	0.972	0.949	0.628	0.932	1.21312	0.873142	1.46573	1.60311	1.46458	0.908383	0.713431	1.01692	1.45229	1.58635	1.34868	1.65661	1.55954	1.59147	chr18	82928121	82950229	+	Zfp516	chr18	82910879	83005314	+	329003	zinc finger protein 516	NM_183033
11680	NONMMUG020725.2	3.16511	1.00031	0.31623	1.00059	0.000931339	0.815836	2.60089e-05	0.654859	0.412	0.979	0	0.95	0.00140055	1.66366	0.00185287	0.00270028	0	0.00279974	1.6332	1.69348	0	0.00385983	0.00169618	0	0.00379924	0.00429778	chr19	6950434	6951657	-	Plcb3	chr19	6953713	6969814	-	18797	phospholipase C, beta 3	NM_008874
11795	NONMMUG020904.2	0.75242	1.13018	1.50938	1.00487	0.207386	0.391538	0.0260656	0.957385	0.972	0.949	0.74	0.995	2.17856	1.76817	2.35512	2.36213	2.08204	2.26903	1.97851	1.52184	2.25271	2.20844	2.5757	2.37077	2.40883	2.30488	chr19	16355483	16359034	+	Gna14	chr19	16435667	16610818	+	14675	guanine nucleotide binding protein, alpha 14	NM_008137
11907	NONMMUG021102.2	2.36874	0.974987	0.563477	1.36897	0.0899885	0.967485	0.0173163	0.412378	0.972	0.995	0.731	0.932	2.14322	3.38733	2.10667	2.55976	1.32705	2.6613	3.43999	3.33268	1.40743	1.47661	2.90406	2.72421	2.16621	2.72069	chr19	28258876	28260652	-	Glis3	chr19	28258851	28680077	-	226075	GLIS family zinc finger 3	NM_175459
12244	NONMMUG021676.2	0.449439	0.701179	2.31425	1.48338	0.000454353	0.256219	0.0477957	0.193915	0	0.949	0.749	0.932	2.2281	1.0743	1.71596	2.28485	2.21672	2.23939	1.04603	1.10203	1.91692	2.10848	0.821202	2.30331	2.58138	1.88688	chr19	56553701	56554317	+	Nhlrc2	chr19	56548261	56598846	+	66866	NHL repeat containing 2	NM_025811
12370	NONMMUG021899.2	0.693045	1.02876	1.537	1.03544	0.111872	0.781972	0.037607	0.6999	0.972	0.979	0.743	0.958	1.34488	0.8159	1.38578	1.43602	1.34614	1.34362	0.560812	1.03259	1.57828	1.26512	1.29265	1.53503	1.4547	1.30933	chr2	6806659	6808338	-	Celf2	chr2	6539699	7396198	-	14007	CUGBP, Elav-like family member 2	NM_001110229
12427	NONMMUG022009.2	0.662624	0.790165	1.56471	1.31215	0.182439	0.222153	0.0186873	0.0305733	0.972	0.949	0.731	0.932	1.84578	1.25204	1.506	1.89793	1.58641	2.06554	1.32431	1.17596	1.5392	1.33486	1.62845	1.77519	2.04807	1.85679	chr2	13116175	13118435	-	Rsu1	chr2	13076967	13271415	-	20163	Ras suppressor protein 1	NM_009105
12524	NONMMUG022169.2	0.668456	1.07383	1.74195	1.08436	0.0311648	0.227262	0.00772492	0.217184	0.972	0.949	0.654	0.932	2.5846	2.00351	2.68737	2.80421	2.49746	2.66678	2.03029	1.97622	2.71832	2.69978	2.64293	2.64912	2.88682	2.86494	chr2	20614624	20616045	+	Arhgap21	chr2	20847919	20967721	-	71435	Rho GTPase activating protein 21	NM_001081364
12689	NONMMUG022616.2	0.673081	1.25297	2.48927	1.33721	0.183796	0.485322	0.0453915	0.266132	0.972	0.949	0.749	0.932	2.97008	2.39894	3.29543	3.71466	2.76156	3.15224	2.18419	2.58582	3.74321	2.86756	3.13169	3.82595	3.26911	3.96016	chr2	32892801	32893167	+	Fam129b	chr2	32876134	32925253	+	227737	family with sequence similarity 129, member B	NM_146119
12754	NONMMUG022755.2	0.442009	0.794118	2.44529	1.36106	0.156926	0.162919	0.0449461	0.03627	0.972	0.949	0.749	0.932	2.58828	1.41042	2.2557	2.70043	2.5077	2.66459	2.04827	0.239058	2.4465	2.33421	1.9386	2.57525	2.74858	2.76969	chr2	38015217	38019167	-	Dennd1a	chr2	37798990	38287384	-	227801	DENN/MADD domain containing 1A	NM_146122
12758	NONMMUG022760.2	0.793911	0.936496	1.5083	1.27865	0.297494	0.760373	0.0310265	0.146344	0.972	0.979	0.742	0.932	3.01917	2.68621	2.92451	3.27914	2.78904	3.21758	2.67252	2.69978	2.62647	3.24172	2.83636	3.14419	3.45925	3.21471	chr2	38198501	38200834	-	Lhx2	chr2	38339281	38369737	+	16870	LIM homeobox protein 2	NM_001290646
12935	NONMMUG023062.2	1.90015	1.08275	0.578264	1.01481	0.00656606	0.733757	0.000510284	0.929696	0.837	0.979	0.353	0.994	0.954746	1.88086	1.06945	1.09066	1.01739	0.889254	1.92449	1.83587	1.21443	1.33592	0.537077	1.11264	1.11602	1.04212	chr2	58556731	58558031	-	Upp2	chr2	58567334	58792971	+	76654	uridine phosphorylase 2	NM_001289660
12971	NONMMUG023140.2	0.745754	1.0669	1.85752	1.29839	0.17181	0.577722	0.0372856	0.0937457	0.972	0.962	0.742	0.932	3.13679	2.71356	3.23021	3.60694	3.01878	3.24587	2.88295	2.52159	3.10416	3.40524	3.1633	3.31577	3.70703	3.75868	chr2	60909333	60909992	-	Rbms1	chr2	60751953	60963204	-	56878	RNA binding motif, single stranded interacting protein 1	NM_001141932
13056	NONMMUG023317.2	1.35126	1.08798	0.607378	0.754353	0.0982223	0.818244	0.0204696	0.391456	0.972	0.979	0.731	0.932	0.61138	1.04568	0.733037	0.326348	0.668872	0.551501	1.16045	0.920992	0	0.644597	1.27685	0.240318	0.534873	0.178159	chr2	70427845	70429195	+	Sp5	chr2	70474923	70477726	+	64406	trans-acting transcription factor 5	NM_022435
13147	NONMMUG023495.2	0.592624	1.29027	1.87061	0.859176	0.130382	0.483151	0.0325706	0.559449	0.972	0.949	0.742	0.948	2.24174	1.48692	2.60941	2.39044	2.10432	2.3672	1.78495	1.11086	2.18267	3.12156	2.34039	2.43776	2.51545	2.19966	chr2	75895192	75897488	+	Ttc30b	chr2	75935850	75938462	-	72421	tetratricopeptide repeat domain 30B	NM_028235
13184	NONMMUG023562.2	1.28882	0.862254	0.659563	0.985857	0.14843	0.340199	0.023422	0.908507	0.972	0.949	0.731	0.991	2.66315	3.02921	2.44934	2.42879	2.67679	2.64938	2.88157	3.16313	2.15357	2.70357	2.43871	2.52295	2.42599	2.33104	chr2	79331649	79333114	+	Cerkl	chr2	79332491	79428988	-	228094	ceramide kinase-like	NM_001048176
13212	NONMMUG023633.2	1.27373	0.867638	0.603043	0.885292	0.0987515	0.310431	0.00239901	0.263727	0.972	0.949	0.489	0.932	3.28617	3.63523	3.08134	2.90556	3.18409	3.38151	3.56182	3.70509	3.17561	2.81202	3.22246	2.84542	2.90455	2.96427	chr2	84505439	84510363	+	Tfpi	chr2	84432860	84476775	-	21788	tissue factor pathway inhibitor	NM_011576
13273	NONMMUG023813.2	0.672488	0.83331	1.71661	1.38532	0.218267	0.390492	0.00461496	0.0212627	0.972	0.949	0.628	0.932	1.55286	0.980443	1.28979	1.76	1.27441	1.78617	1.09907	0.851183	1.20941	1.53599	1.08573	1.83864	1.75168	1.6856	chr2	92217107	92220878	+	Phf21a	chr2	92184182	92364666	+	192285	PHD finger protein 21A	NM_138755
13483	NONMMUG024167.2	0.654534	1.2567	1.72458	0.898225	0.41989	0.464882	0.0193505	0.454081	0.972	0.949	0.731	0.934	2.99432	2.38286	3.32396	3.16911	2.4127	3.40769	2.56287	2.17715	2.95665	3.48781	3.46736	3.31873	3.10623	3.06963	chr2	112390353	112391110	+	Katnbl1	chr2	112379211	112414237	+	72425	katanin p80 subunit B like 1	NM_024254
13520	NONMMUG024246.2	0.814618	1.00599	1.59735	1.29348	0.162242	0.976355	0.0267193	0.146442	0.972	0.996	0.742	0.932	1.14537	0.849561	1.15398	1.52524	1.15335	1.13734	0.993166	0.690066	1.29852	1.39059	0.672839	1.42029	1.68859	1.45165	chr2	117124965	117126843	+	Spred1	chr2	117121071	117182277	+	114715	sprouty protein with EVH-1 domain 1, related sequence	NM_033524
13734	NONMMUG024676.2	0.666366	0.871343	1.61584	1.23573	0.225872	0.466983	0.0492042	0.13195	0.972	0.949	0.752	0.932	2.49413	1.90852	2.29545	2.6008	2.19589	2.74116	1.79985	2.00957	2.36133	2.39695	2.11164	2.32063	2.70966	2.73585	chr2	130476379	130479081	+	Ptpra	chr2	130450278	130554300	+	19262	protein tyrosine phosphatase, receptor type, A	NM_001163688
14024	NONMMUG025216.2	1.80333	1.05335	0.395445	0.676996	0.255419	0.902676	0.011128	0.133452	0.972	0.987	0.707	0.932	1.64165	2.49231	1.71664	1.15386	2.19928	0.72068	2.63797	2.33027	2.02418	1.29305	1.74071	0.998863	0.868253	1.51165	chr2	155518059	155518878	+	Acss2	chr2	155518043	155562743	+	60525	acyl-CoA synthetase short-chain family member 2	NM_019811
14121	NONMMUG025408.2	1.14033	1.08625	0.595394	0.625032	0.496952	0.692306	0.045774	0.0633667	0.973	0.979	0.749	0.932	4.6372	4.82665	4.75656	4.07856	4.67308	4.60041	4.59582	5.02559	4.95863	4.28137	4.93325	3.86126	4.16629	4.18576	chr2	163336248	163337063	-	Jph2	chr2	163336242	163397993	-	59091	junctophilin 2	NM_001205076
14179	NONMMUG025532.2	0.621682	1.0461	1.88341	1.11928	0.141073	0.586772	0.0297339	0.205429	0.972	0.965	0.742	0.932	1.82614	1.14039	1.89116	2.05374	1.67979	1.959	0.810684	1.40859	1.85824	1.8718	1.94204	2.23877	1.96684	1.93597	chr2	166643455	166644573	-	Prex1	chr2	166566345	166713832	-	277360	phosphatidylinositol-3,4,5-trisphosphate-dependent Rac exchange factor 1	NM_177782
14345	NONMMUG025810.2	2.92057	1.38376	0.578443	1.22087	0.012187	0.422681	0.0203361	0.448236	0.972	0.949	0.731	0.933	0.328053	1.8743	0.796643	1.08455	0	0.595156	1.84108	1.90678	0	0.989625	1.15413	0.830699	0.963979	1.39666	chr2	177085355	177085802	-	Gm14295	chr2	176798600	176808704	+	100039123	predicted gene 14295	NM_001205057
14385	NONMMUG025905.2	0.449035	0.888046	2.32733	1.1768	0.114447	0.353798	0.044173	0.215201	0.972	0.949	0.749	0.932	1.9949	0.839801	1.82361	2.05847	1.92085	2.06534	0	1.36715	1.97487	1.56737	1.897	2.06685	2.2281	1.85658	chr2	180702566	180707163	-	Gid8	chr2	180710226	180721599	+	76425	GID complex subunit 8	NM_001289652
14647	NONMMUG026385.2	0.930996	0.770847	0.571976	0.690808	0.284192	0.0396326	0.0217995	0.0440935	0.972	0.949	0.731	0.932	2.77083	2.66767	2.39534	1.8617	2.81031	2.73023	2.72639	2.60646	2.33944	2.56165	2.26849	1.52137	2.15126	1.84409	chr3	36167088	36170021	+	Qrfpr	chr3	36179426	36222275	-	229214	pyroglutamylated RFamide peptide receptor	NM_198192
14656	NONMMUG026404.2	0.758833	0.973878	1.62357	1.26506	0.454058	0.924397	0.0107563	0.140808	0.972	0.989	0.707	0.932	2.79614	2.39799	2.75795	3.09716	3.11653	2.38365	2.54525	2.23397	3.0626	2.36046	2.76616	3.18616	3.00826	3.09157	chr3	37037822	37040880	+	Adad1	chr3	37063656	37111512	+	21744	adenosine deaminase domain containing 1 (testis specific)	NM_009350
14662	NONMMUG026415.2	1.83419	1.9502	0.324288	0.304998	0.201658	0.488828	0.00286103	0.208878	0.972	0.949	0.57	0.932	0.756679	1.63182	1.7203	0.00716999	1.24738	0.00733384	1.47933	1.76972	0.652046	2.66613	0.975646	0	0.0100326	0.0114504	chr3	37327071	37327390	+	Bbs12	chr3	37312554	37321451	+	241950	Bardet-Biedl syndrome 12 (human)	NM_001008502
14897	NONMMUG026787.2	0.780733	1.13889	1.66927	1.14431	0.522904	0.593809	0.0152052	0.208099	0.973	0.966	0.731	0.932	1.68561	1.32851	1.87324	2.06772	1.26316	2.01196	1.55214	1.06375	1.57775	2.02164	1.98009	2.10723	2.00546	2.08846	chr3	67105469	67108774	+	Rsrc1	chr3	66985672	67358403	+	66880	arginine/serine-rich coiled-coil 1	NM_025822
14978	NONMMUG026915.2	0.437302	0.798498	2.55268	1.39799	0.0539068	0.56517	0.0346844	0.304347	0.972	0.961	0.742	0.932	1.45846	0.265166	1.13382	1.61718	1.28264	1.61516	0	0.489079	0.858458	1.78392	0.407589	1.21927	1.82515	1.73617	chr3	79498117	79499257	-	Fnip2	chr3	79455971	79567679	-	329679	folliculin interacting protein 2	NM_001162999
15206	NONMMUG027414.2	3.29723	3.04146	0.304281	0.32987	0.0923145	0.235385	0.0262851	0.129062	0.972	0.949	0.74	0.932	0.00771107	1.72897	1.61247	0.0124427	0	0.0153812	2.025	1.35608	1.81721	2.21429	0.0125613	0	0.0180183	0.0192294	chr3	100568318	100572066	-	Man1a2	chr3	100562205	100685473	-	17156	mannosidase, alpha, class 1A, member 2	NM_010763
15260	NONMMUG027522.2	0.588828	0.880529	1.79113	1.19777	0.12346	0.630821	0.0286967	0.370933	0.972	0.972	0.742	0.932	3.68403	2.91994	3.50047	3.76082	3.43377	3.89722	2.94748	2.89187	3.0426	3.88379	3.45295	3.49143	3.90771	3.84916	chr3	104187102	104190193	-	Magi3	chr3	104013265	104220406	-	99470	membrane associated guanylate kinase, WW and PDZ domain containing 3	NM_133853
15436	NONMMUG027861.2	0.42689	0.609472	2.52773	1.77049	0.191121	0.194204	0.0475742	0.0490415	0.972	0.949	0.749	0.932	2.04654	0.818475	1.33217	2.15632	1.55418	2.41295	0.99735	0.614241	1.61902	1.27175	1.0477	2.07556	2.49748	1.81195	chr3	126662378	126663026	+	Camk2d	chr3	126596951	126846326	+	108058	calcium/calmodulin-dependent protein kinase II, delta	NM_001293665
15499	NONMMUG027957.2	1.42837	1.06197	0.592833	0.797371	0.219657	0.845393	0.0151909	0.339625	0.972	0.982	0.731	0.932	1.67294	2.1873	1.75968	1.433	1.96228	1.31063	2.28302	2.08478	2.03471	1.94607	1.14277	1.35001	1.27157	1.64932	chr3	131288446	131289178	-	Cyp2u1	chr3	131290491	131303227	-	71519	cytochrome P450, family 2, subfamily u, polypeptide 1	NM_027816
15947	NONMMUG028792.2	0.309822	0.863515	4.27167	1.53264	0.0672299	0.596664	0.000127586	0.0341566	0.972	0.967	0	0.932	1.79886	0.108368	1.58715	2.20317	2.0465	1.49972	0	0.209162	1.94007	1.61296	1.08244	2.25225	2.14833	2.20704	chr4	32506906	32508954	+	Bach2	chr4	32417435	32586108	+	12014	BTB and CNC homology, basic leucine zipper transcription factor 2	NM_001109661
16105	NONMMUG029104.2	1.21953	0.930161	0.277724	0.364123	0.673824	0.894875	0.0312599	0.143416	0.985	0.987	0.742	0.932	2.31219	2.59852	2.20774	0.75024	2.79996	1.56974	2.81905	2.33808	0.803409	2.46065	2.72437	0	1.59432	0.0380055	chr4	44915314	44919796	+	Grhpr	chr4	44981411	44990696	+	76238	glyoxylate reductase/hydroxypyruvate reductase	NM_080289
16558	NONMMUG029917.2	0.708041	0.971507	1.55012	1.12974	0.0600635	0.678634	0.0270922	0.17914	0.972	0.979	0.742	0.932	2.19164	1.69355	2.14994	2.32593	2.15165	2.23055	1.54379	1.82921	2.09079	2.27904	2.07071	2.15111	2.40561	2.40636	chr4	98371582	98376422	-	Tm2d1	chr4	98355370	98383265	-	94043	TM2 domain containing 1	NM_053157
16564	NONMMUG029937.2	0.471864	1.03213	2.39658	1.09566	0.00714403	0.893145	0.00421941	0.613243	0.837	0.987	0.628	0.948	1.11426	0.0307004	1.15988	1.29168	1.17606	1.04969	0.060761	0	0.618035	1.46655	1.2659	1.14525	1.28608	1.42969	chr4	99277581	99284872	+	Atg4c	chr4	99193934	99259787	+	242557	autophagy related 4C, cysteine peptidase	NM_175029
16593	NONMMUG029994.2	0.692025	1.27119	1.93284	1.05222	0.317105	0.17345	0.0230799	0.530371	0.972	0.949	0.731	0.941	3.16075	2.62965	3.50693	3.58037	2.86723	3.40453	2.90023	2.29633	3.52294	3.39416	3.59646	3.41103	3.59501	3.71859	chr4	101808238	101810693	+	B020004J07Rik	chr4	101834969	101844022	-	545662	RIKEN cDNA B020004J07 gene	NM_001033790
16690	NONMMUG030165.2	0.759814	1.09863	1.64448	1.13733	0.418695	0.687789	0.0240657	0.334304	0.972	0.979	0.736	0.932	1.77146	1.37518	1.90716	2.09282	1.41098	2.05964	1.19895	1.53221	1.78944	2.18094	1.70524	1.91107	2.17795	2.17359	chr4	108562247	108564649	+	Prpf38a	chr4	108564867	108579336	-	230596	PRP38 pre-mRNA processing factor 38 (yeast) domain containing A	NM_172697
16760	NONMMUG030339.2	0.610044	1.0036	1.72034	1.04572	0.0389933	0.974256	0.0305305	0.696557	0.972	0.996	0.742	0.958	1.17681	0.4638	1.182	1.24649	1.18311	1.17049	0.639948	0.263114	1.10448	1.39087	1.02443	1.35056	1.34184	1.02364	chr4	116596802	116600222	+	Ccdc17	chr4	116596730	116600266	+	622665	coiled-coil domain containing 17	NM_001037916
16767	NONMMUG030347.2	0.500856	0.904492	2.4022	1.3302	0.109452	0.783722	0.00225363	0.264402	0.972	0.979	0.489	0.932	1.94266	0.945123	1.79784	2.20948	2.1816	1.65612	0.923381	0.966543	0.945935	1.85208	2.2911	2.11472	2.17189	2.33288	chr4	116697076	116697507	+	Mmachc	chr4	116702434	116708385	-	67096	methylmalonic aciduria cblC type, with homocystinuria	NM_025962
16818	NONMMUG030463.2	0.640965	0.853859	1.65936	1.24563	0.089525	0.455673	0.0270195	0.208815	0.972	0.949	0.742	0.932	2.24041	1.59873	2.01248	2.32936	2.06432	2.39732	1.57648	1.62063	1.64223	2.32101	1.99492	2.13236	2.51127	2.31958	chr4	119548737	119551834	+	Foxj3	chr4	119539661	119629119	+	230700	forkhead box J3	NM_172699
16960	NONMMUG030724.2	0.598848	0.962771	1.98082	1.23208	0.0916743	0.688755	0.00375046	0.00522748	0.972	0.979	0.628	0.912	1.99012	1.25038	1.93539	2.23649	1.84175	2.12465	1.44536	1.02488	1.91423	1.86053	2.0264	2.27851	2.24796	2.18129	chr4	129312575	129314004	-	Rbbp4	chr4	129307100	129335370	-	19646	retinoblastoma binding protein 4	NM_009030
17024	NONMMUG030854.2	0.918038	0.796966	0.635277	0.731786	0.73723	0.286826	0.0317033	0.0315493	1	0.949	0.742	0.932	2.67267	2.54929	2.34526	1.89475	2.9297	2.35969	2.40884	2.67728	2.30355	2.22011	2.49787	1.7212	2.10366	1.83213	chr4	132221024	132222713	-	Gmeb1	chr4	132221025	132261549	-	56809	glucocorticoid modulatory element binding protein 1	NM_020273
17101	NONMMUG031041.2	1.16735	1.77512	1.57248	1.03409	0.382536	0.0165461	0.0165358	0.682732	0.972	0.949	0.731	0.956	1.66814	1.89137	2.49605	2.54441	1.65823	1.67797	1.69211	2.06642	2.68362	2.39138	2.39312	2.53364	2.46494	2.62988	chr4	136584171	136584660	-	4930549C01Rik	chr4	136610437	136613213	+	67663	RIKEN cDNA 4930549C01 gene	NM_026300
17121	NONMMUG031078.2	1.58904	0.856409	0.526467	0.976847	0.0782435	0.28767	0.00643234	0.782189	0.972	0.949	0.628	0.975	1.99439	2.66255	1.77076	1.73696	2.16879	1.79596	2.55012	2.76684	1.90198	1.64873	1.75025	1.76971	1.86312	1.56179	chr4	137992117	137993286	-	Eif4g3	chr4	137993456	138207079	+	230861	eukaryotic translation initiation factor 4 gamma, 3	NM_001256195
17684	NONMMUG032136.2	2.02341	1.31195	0.530354	0.817958	0.0768702	0.584264	0.0291228	0.583635	0.972	0.965	0.742	0.948	0.463996	1.48078	0.855712	0.56581	0	0.814521	1.39006	1.56614	1.44838	0.755398	0.0169973	0.752756	0.807629	0.00764703	chr5	32136172	32137187	-	Fosl2	chr5	32136472	32157839	+	14284	fos-like antigen 2	NM_008037
17690	NONMMUG032143.2	0.743068	1.13839	1.51431	0.988441	0.215067	0.35608	0.0366814	0.89964	0.972	0.949	0.742	0.991	3.19965	2.77121	3.38664	3.36987	3.0341	3.34813	2.94285	2.57636	3.38745	3.54426	3.20876	3.20216	3.447	3.44687	chr5	32470810	32474280	+	Ppp1cb	chr5	32458970	32493712	+	19046	protein phosphatase 1, catalytic subunit, beta isoform	NM_172707
17723	NONMMUG032196.2	0.519381	0.991385	2.42282	1.2693	0.234737	0.977197	0.00597104	0.171101	0.972	0.996	0.628	0.932	2.517	1.57186	2.50452	2.84855	2.06687	2.85958	1.26531	1.82456	2.88277	2.3146	2.2245	2.72794	2.84908	2.95937	chr5	34404136	34404813	+	Fam193a	chr5	34369933	34486458	+	231128	family with sequence similarity 193, member A	NM_001243123
17746	NONMMUG032267.2	1.10745	0.95473	0.643704	0.746672	0.708426	0.837892	0.00813694	0.0389841	0.994	0.981	0.654	0.932	1.06615	1.21339	0.999314	0.57786	0.652574	1.3872	1.21708	1.20969	0.797939	1.12145	1.05858	0.721948	0.610399	0.380519	chr5	37820563	37822751	+	Msx1	chr5	37820491	37824585	-	17701	msh homeobox 1	NM_010835
17941	NONMMUG032592.2	0.689254	0.928493	1.57609	1.16999	0.352766	0.728059	0.0215212	0.0574763	0.972	0.979	0.731	0.932	3.23851	2.70162	3.13147	3.35797	2.8337	3.55427	2.86815	2.51333	3.06224	3.22899	3.0978	3.2283	3.45607	3.3803	chr5	65555370	65558118	+	Ube2k	chr5	65537261	65598989	+	53323	ubiquitin-conjugating enzyme E2K	NM_016786
18283	NONMMUG033166.2	0.777195	1.03629	1.60054	1.20037	0.121498	0.429201	0.0143705	0.0244247	0.972	0.949	0.731	0.932	2.24196	1.87831	2.29339	2.55686	2.25911	2.22461	2.02777	1.71155	2.37474	2.25053	2.25133	2.64887	2.56946	2.44498	chr5	103582282	103584419	+	Slc10a6	chr5	103605711	103629403	-	75750	solute carrier family 10 (sodium/bile acid cotransporter family), member 6	NM_029415
18595	NONMMUG033761.2	0.630079	0.912499	1.91103	1.31956	0.152077	0.560039	0.0164668	0.0443628	0.972	0.96	0.731	0.932	2.14108	1.47468	2.00897	2.40903	2.35909	1.88416	1.50087	1.448	1.8648	2.07138	2.08059	2.479	2.54473	2.17741	chr5	123397239	123399387	+	Mlxip	chr5	123394798	123457931	+	208104	MLX interacting protein	NM_177582
18623	NONMMUG033829.2	0.69449	1.32564	3.03148	1.58817	0.368436	0.148104	0.0296125	0.0433377	0.972	0.949	0.742	0.932	2.32953	1.80356	2.73622	3.40358	2.54245	2.07966	1.27742	2.18826	2.75428	2.89174	2.54123	3.41908	3.66745	3.06078	chr5	125456785	125460369	+	Bri3bp	chr5	125441568	125460885	+	76809	Bri3 binding protein	NM_029752
18702	NONMMUG033957.2	0.669065	0.892688	1.77943	1.33367	0.339333	0.685968	0.0330036	0.119673	0.972	0.979	0.742	0.932	1.10886	0.529079	0.945088	1.36049	1.42774	0.698881	0.725346	0.301842	1.23485	0.972514	0.546068	1.3759	1.53384	1.14557	chr5	132439254	132440529	-	Auts2	chr5	131437682	132542343	-	319974	autism susceptibility candidate 2	NM_177047
18707	NONMMUG033962.2	1.87848	1.37823	0.464674	0.633333	0.0926024	0.480013	0.0281681	0.252596	0.972	0.949	0.742	0.932	2.70735	3.61691	3.17017	2.5112	2.71654	2.6981	3.37714	3.82246	3.77848	2.83779	2.61653	2.7894	2.20246	2.48202	chr5	132542722	132543223	-	Auts2	chr5	131437682	132542343	-	319974	autism susceptibility candidate 2	NM_177047
18930	NONMMUG034412.2	1.99507	1.00246	0.527601	1.05002	0.0491326	0.974323	0.0203635	0.666591	0.972	0.996	0.731	0.952	0.0676433	1.06409	0.0711819	0.141604	0.130733	0.00166793	1.21805	0.891702	0	0.202958	0.000973972	0.385157	0.0022831	0.0026066	chr5	149399489	149401127	+	Medag	chr5	149411806	149431703	+	70717	mesenteric estrogen dependent adipogenesis	NM_027519
19008	NONMMUG034575.2	1.32264	1.10346	0.632745	0.758423	0.335174	0.701512	0.042091	0.175853	0.972	0.979	0.746	0.932	0.61851	1.02193	0.760551	0.361626	0.222242	0.929059	0.92076	1.11647	0.940291	0.374739	0.900637	0.210073	0.662631	0.156923	chr6	8414254	8415782	+	Glcci1	chr6	8509600	8597549	+	170772	glucocorticoid induced transcript 1	NM_133236
19084	NONMMUG034707.2	1.36999	0.923898	0.649754	0.963476	0.167602	0.693477	0.0383846	0.820247	0.972	0.979	0.743	0.98	3.73432	4.18848	3.62012	3.56644	3.9135	3.52968	4.06388	4.30316	3.61489	3.28257	3.8978	3.39408	3.46128	3.80878	chr6	18842931	18847048	-	Lsm8	chr6	18848635	18854052	+	76522	LSM8 homolog, U6 small nuclear RNA associated	NM_133939
19131	NONMMUG034785.2	0.549995	1.09554	1.93733	0.972595	0.0890919	0.496073	0.00494789	0.695836	0.972	0.949	0.628	0.958	1.88829	1.02578	2.01994	1.97985	1.66812	2.07927	1.09549	0.952532	1.89302	2.121	2.03665	1.83471	2.05088	2.04369	chr6	28219166	28226170	-	Zfp800	chr6	28239931	28261601	-	627049	zinc finger protein 800	NM_001081678
19200	NONMMUG034946.2	0.69633	1.12864	1.62789	1.00435	0.130464	0.130329	0.0400942	0.955531	0.972	0.949	0.746	0.995	1.08729	0.56513	1.26188	1.26814	1.16976	0.999811	0.771045	0.324851	1.22615	1.34613	1.20947	1.38643	1.06576	1.33223	chr6	33712967	33715186	+	Lrguk	chr6	34029448	34134034	+	74354	leucine-rich repeats and guanylate kinase domain containing	NM_028886
19720	NONMMUG035866.2	1.18959	0.675943	0.502126	0.883685	0.305211	0.146475	0.00357882	0.531081	0.972	0.949	0.628	0.941	3.72914	3.97959	3.16411	2.98571	3.51642	3.91448	3.95324	4.00548	3.29927	2.65928	3.42358	2.7268	3.01577	3.17883	chr6	86122408	86124402	+	Tgfa	chr6	86195251	86275449	+	21802	transforming growth factor alpha	NM_031199
19822	NONMMUG036062.2	0.500246	0.906495	1.5064	0.831302	0.199162	0.792662	0.0420668	0.504691	0.972	0.979	0.746	0.939	2.73616	1.73687	2.59453	2.32797	2.31994	3.0588	1.9604	1.47224	2.27537	3.13508	2.16777	2.36348	2.40595	2.20697	chr6	93778604	93779355	-	Magi1	chr6	93675453	94283917	-	14924	membrane associated guanylate kinase, WW and PDZ domain containing 1	NM_001029850
20019	NONMMUG036435.2	0.657344	0.943898	1.65291	1.15111	0.269139	0.798317	0.0338125	0.311253	0.972	0.979	0.742	0.932	1.42655	0.821274	1.34326	1.54628	1.15329	1.65621	1.1113	0.457882	1.65919	1.05765	1.24597	1.58933	1.46713	1.57923	chr6	119628034	119630289	-	Erc1	chr6	119570796	119848150	-	111173	ELKS/RAB6-interacting/CAST family member 1	NR_104484
20041	NONMMUG036477.2	1.36366	1.39122	0.631857	0.61934	0.0393015	0.0299693	0.00430699	0.00290708	0.972	0.949	0.628	0.814	0.809873	1.25735	1.28622	0.595024	0.784797	0.83452	1.17879	1.33186	1.11671	1.36455	1.36355	0.647421	0.50335	0.630059	chr6	120912899	120914990	-	Mical3	chr6	120931546	121131022	-	194401	microtubule associated monooxygenase, calponin and LIM domain containing 3	NM_001270475
20133	NONMMUG036669.2	1.34536	0.857442	0.637671	1.00053	0.164051	0.432155	0.0277395	0.997245	0.972	0.949	0.742	0.999	0.873431	1.30142	0.651541	0.652302	0.880329	0.866499	1.11845	1.46377	0.373739	0.488923	1.00966	0.609424	0.640488	0.705329	chr6	128299472	128301301	+	Tulp3	chr6	128321161	128355851	-	22158	tubby-like protein 3	NM_011657
20382	NONMMUG037131.2	1.57301	0.886365	0.592534	1.05155	0.0629109	0.411119	0.00567981	0.580684	0.972	0.949	0.628	0.948	0.650702	1.30423	0.476676	0.549196	0.495285	0.790993	1.19851	1.40272	0.283467	0.441292	0.677769	0.471072	0.556854	0.615993	chr7	4658659	4659954	+	Hspbp1	chr7	4660521	4684963	-	66245	HSPA (heat shock 70kDa) binding protein, cytoplasmic cochaperone 1	NM_024172
20826	NONMMUG038039.2	0.84733	1.1728	1.5818	1.14283	0.157034	0.223505	0.0254084	0.237042	0.972	0.949	0.739	0.932	2.19094	1.95193	2.4209	2.6135	2.28014	2.09585	1.9069	1.9956	2.28404	2.35916	2.60026	2.79578	2.49371	2.5319	chr7	46932797	46933931	-	Uevld	chr7	46923216	46958518	-	54122	UEV and lactate/malate dehyrogenase domains	NM_001040695
20846	NONMMUG038070.2	1.16169	0.618505	0.584651	1.0981	0.539393	0.0553337	0.0387623	0.413616	0.975	0.949	0.745	0.932	3.55065	3.76687	2.8575	2.99252	3.31879	3.75035	3.54906	3.95607	2.7809	3.05122	2.71828	3.02572	3.1454	2.78317	chr7	49609580	49610085	+	Dbx1	chr7	49631499	49636835	-	13172	developing brain homeobox 1	NM_001005232
21020	NONMMUG038353.2	0.610868	0.964855	1.90549	1.2064	0.0187678	0.88425	0.0282538	0.376472	0.972	0.986	0.742	0.932	2.38	1.66893	2.32838	2.59909	2.3964	2.36341	1.53838	1.78864	1.85541	2.74075	2.25234	2.74291	2.31982	2.69826	chr7	73523839	73528725	-	Chd2	chr7	73426652	73541746	-	244059	chromodomain helicase DNA binding protein 2	NM_001081345
21049	NONMMUG038396.2	0.651402	0.908739	1.65859	1.18891	0.240306	0.702946	0.00905694	0.25291	0.972	0.979	0.676	0.932	2.73216	2.11378	2.5941	2.84374	2.403	3	1.98926	2.22841	2.16121	2.70784	2.82945	2.73641	2.84125	2.94595	chr7	75647731	75649689	+	Akap13	chr7	75455534	75754609	+	75547	A kinase (PRKA) anchor protein 13	NM_029332
21122	NONMMUG038555.2	0.704471	0.791936	1.60129	1.42444	0.045009	0.156024	0.00549502	0.0197296	0.972	0.949	0.628	0.932	1.37475	0.86936	1.0382	1.5486	1.3355	1.41296	0.742947	0.985584	1.11206	1.24233	0.708107	1.5128	1.50646	1.6235	chr7	82707577	82708816	+	Saxo2	chr7	82632960	82648528	-	330577	stablizer of axonemal microtubules 2	NM_177894
21284	NONMMUG038881.2	1.34671	0.945223	0.407662	0.580817	0.465652	0.874161	0.010805	0.0568892	0.972	0.985	0.707	0.932	1.94215	2.37159	1.86087	1.07703	1.23589	2.41421	2.39661	2.34612	1.55734	1.86177	2.11077	1.43859	1.20429	0.39428	chr7	101792657	101793336	+	Phox2a	chr7	101818313	101822726	+	11859	paired-like homeobox 2a	NM_008887
21488	NONMMUG039284.2	1.36211	1.08216	0.631377	0.794708	0.264303	0.761549	0.0180861	0.232511	0.972	0.979	0.731	0.932	2.38476	2.83059	2.49867	2.16717	2.68979	1.99744	2.81836	2.84272	2.81433	2.23939	2.37824	2.40042	2.1354	1.92641	chr7	125707916	125709369	+	D430042O09Rik	chr7	125707876	125874797	+	233865	RIKEN cDNA D430042O09 gene	NM_001081022
21565	NONMMUG039461.2	1.80638	1.36761	0.228947	0.302399	0.316805	0.665423	0.00152655	0.123652	0.972	0.977	0.489	0.932	1.28457	2.13767	1.73622	0.0107499	1.95012	0.0116738	2.26513	1.99785	0	2.01571	2.30774	0	0.0157432	0.0164466	chr7	131444355	131448944	+	Acadsb	chr7	131410601	131446211	+	66885	acyl-Coenzyme A dehydrogenase, short/branched chain	NM_025826
21634	NONMMUG039595.2	1.75649	0.87782	0.521283	1.04307	0.0304354	0.246004	0.0150767	0.772696	0.972	0.949	0.731	0.975	1.55509	2.36778	1.36708	1.42792	1.60121	1.50744	2.25586	2.47164	1.31063	1.21385	1.55503	1.2024	1.30565	1.72185	chr7	140134538	140137224	+	Mtg1	chr7	140137564	140150786	+	212508	mitochondrial ribosome-associated GTPase 1	NM_199301
21638	NONMMUG039608.2	1.54394	1.31683	0.625186	0.73301	0.0767761	0.124611	0.03182	0.0621683	0.972	0.949	0.742	0.932	4.68132	5.30794	5.07839	4.6303	4.67804	4.6846	5.15003	5.45026	5.14873	4.80744	5.24352	4.80324	4.42282	4.63978	chr7	140897568	140898692	+	Cox8b	chr7	140898942	140900446	-	12869	cytochrome c oxidase subunit VIIIb	NM_007751
21709	NONMMUG039771.2	0.686242	0.967936	1.74984	1.24059	0.215474	0.852697	0.0413259	0.160147	0.972	0.983	0.746	0.932	1.06207	0.518858	1.01505	1.32608	0.865057	1.23538	0.751787	0.240943	0.767868	1.26571	0.967703	1.44442	1.08409	1.42226	chr8	4280557	4282137	-	Elavl1	chr8	4284782	4325100	-	15568	ELAV (embryonic lethal, abnormal vision)-like 1 (Hu antigen R)	NM_010485
22072	NONMMUG040401.2	0.685	1.24198	2.11826	1.1683	0.265334	0.749951	0.00488892	0.713027	0.972	0.979	0.628	0.961	0.777862	0.232038	1.0905	1.31492	1.01512	0.49376	0.431875	0	1.97639	0.266481	0.322497	1.38629	1.34325	1.20937	chr8	39162719	39163571	+	Tusc3	chr8	39005867	39130817	+	80286	tumor suppressor candidate 3	NM_030254
22117	NONMMUG040484.2	0.475829	0.928415	1.56245	0.800782	0.0186743	0.711358	0.0488398	0.270634	0.972	0.979	0.752	0.932	2.0209	0.949415	1.91374	1.59322	1.93513	2.10185	1.07736	0.809011	1.44318	2.16568	2.03477	1.65662	1.74383	1.35031	chr8	45992624	45994529	+	Ankrd37	chr8	45996908	45999850	-	654824	ankyrin repeat domain 37	NM_001039562
22131	NONMMUG040516.2	0.989969	0.644959	0.637835	0.979033	0.979123	0.274248	0.000351237	0.845396	1	0.949	0	0.984	3.71154	3.697	3.07882	3.04825	3.11356	4.13304	3.71962	3.67401	2.76265	3.18835	3.23965	3.0784	3.0728	2.99194	chr8	47180203	47186232	-	Stox2	chr8	47180048	47352348	-	71069	storkhead box 2	NM_001114311
22382	NONMMUG040996.2	3.34721	0.961812	0.302769	1.05367	0.0987015	0.94902	0.0275861	0.906765	0.972	0.993	0.742	0.991	1.23057	2.97353	1.1744	1.24982	1.88108	0.0139115	3.19611	2.71023	0	1.44466	1.60832	1.82128	1.37031	0.0216967	chr8	79028220	79028465	+	Zfp827	chr8	79028437	79193766	+	622675	zinc finger protein 827	NM_178267
22399	NONMMUG041019.2	0.726026	0.90169	1.64942	1.32809	0.421663	0.735374	0.00528723	0.103149	0.972	0.979	0.628	0.932	2.1623	1.70039	2.013	2.42235	1.70352	2.50985	1.65637	1.74312	1.68241	2.37323	1.89454	2.53422	2.36871	2.35724	chr8	80724426	80726392	-	Smarca5	chr8	80699943	80739459	-	93762	SWI/SNF related, matrix associated, actin dependent regulator of chromatin, subfamily a, member 5	NM_053124
22576	NONMMUG041339.2	1.29196	0.678173	0.625706	1.19201	0.257071	0.131959	0.0413099	0.348148	0.972	0.949	0.746	0.932	6.50907	6.87863	5.9488	6.20219	6.72834	6.2504	6.77746	6.97317	5.91993	6.2145	5.65824	6.08959	5.95264	6.50544	chr8	94674134	94674420	+	Pllp	chr8	94674895	94696242	-	67801	plasma membrane proteolipid	NM_026385
22728	NONMMUG041615.2	1.29897	0.748981	0.489257	0.848528	0.032169	0.300104	0.0496716	0.635782	0.972	0.949	0.757	0.948	1.60404	1.9814	1.18704	0.95007	1.58385	1.62394	2.03928	1.92111	1.04243	0.668143	1.66985	1.52762	0.656573	0.418414	chr8	111259299	111259934	+	Rfwd3	chr8	111270944	111300222	-	234736	ring finger and WD repeat domain 3	NM_146218
22730	NONMMUG041621.2	0.624351	1.10022	2.21127	1.25484	0.330461	0.786817	0.0465158	0.354972	0.972	0.979	0.749	0.932	2.27895	1.59938	2.41674	2.74425	1.82794	2.62204	1.85589	1.28718	2.33496	2.85811	1.89643	2.59629	3.051	2.5276	chr8	111540028	111542294	+	Znrf1	chr8	111536640	111626030	+	170737	zinc and ring finger 1	NM_133206
23171	NONMMUG042395.2	1.76235	0.987738	0.443701	0.791663	0.0510211	0.96717	0.0168606	0.445146	0.972	0.995	0.731	0.932	3.17316	3.99066	3.15536	2.81832	3.30446	3.02871	3.86082	4.10978	3.37925	2.38592	3.47206	3.22891	2.63515	2.47826	chr9	31846048	31846313	-	Barx2	chr9	31846044	31913285	-	12023	BarH-like homeobox 2	NM_013800
23173	NONMMUG042397.2	0.742176	0.960949	1.59698	1.2334	0.283713	0.835144	0.0393849	0.159251	0.972	0.981	0.745	0.932	2.17293	1.74276	2.11546	2.41811	1.89114	2.40857	1.75812	1.72725	2.09521	2.33011	1.88696	2.46065	2.58889	2.17412	chr9	32063982	32066895	+	Arhgap32	chr9	32116136	32265511	+	330914	Rho GTPase activating protein 32	NM_001195632
23181	NONMMUG042408.2	1.69292	0.484122	0.28624	1.00095	0.376555	0.271824	0.0167867	0.66529	0.972	0.949	0.731	0.952	1.0497	1.80922	0.00314613	0.00451665	1.64934	0.00476206	2.06948	1.49145	0	0.00647118	0.00295993	0	0.00636173	0.00717753	chr9	32535250	32537177	-	Fli1	chr9	32422204	32541452	-	14247	Friend leukemia integration 1	NM_008026
23295	NONMMUG042592.2	1.66467	1.11487	0.638649	0.953602	0.0028252	0.51466	0.0365079	0.782949	0.674	0.951	0.742	0.975	1.77449	2.50973	1.93136	1.86282	1.80189	1.74656	2.4837	2.53529	2.16187	1.6131	1.96659	1.74365	1.61619	2.169	chr9	44092673	44095625	+	C1qtnf5	chr9	44101770	44109187	+	235312	C1q and tumor necrosis factor related protein 5	NM_145613
23345	NONMMUG042675.2	0.32716	0.717796	3.39797	1.54874	0.0425073	0.318373	0.0188245	0.132996	0.972	0.949	0.731	0.932	2.39805	0.78612	1.9197	2.55079	2.33814	2.45557	1.29211	0	1.80273	2.47741	1.19695	2.56623	2.28677	2.76053	chr9	46028234	46033470	+	Sik3	chr9	46012820	46224194	+	70661	SIK family kinase 3	NM_027498
23413	NONMMUG042807.2	0.606888	1.17285	2.79013	1.44375	0.56418	0.697322	0.0234971	0.0332118	0.975	0.979	0.731	0.932	1.37961	0.65911	1.60962	2.13944	1.99234	0.292939	1.10984	0	1.65746	1.71592	1.44121	1.92487	2.35808	2.10227	chr9	53437121	53438978	-	Atm	chr9	53437122	53536671	-	11920	ataxia telangiectasia mutated	NM_007499
23510	NONMMUG042979.2	0.710182	0.752317	1.87048	1.76572	0.333485	0.409998	0.0413439	0.0486946	0.972	0.949	0.746	0.932	1.35857	0.864836	0.947987	1.76824	1.5124	1.18636	0.388516	1.22232	0	1.09648	1.40557	1.92617	1.6523	1.71165	chr9	59813177	59817124	+	Myo9a	chr9	59751174	59928866	+	270163	myosin IXa	NM_173018
23546	NONMMUG043046.2	0.782771	1.33355	1.78241	1.04624	0.114786	0.223421	0.00656946	0.744728	0.972	0.949	0.628	0.969	2.45095	2.09762	2.86623	2.93144	2.33157	2.56121	2.12399	2.07075	2.8224	3.1583	2.55422	2.8327	2.88533	3.06581	chr9	62911224	62913120	-	Pias1	chr9	62880077	62980879	-	56469	protein inhibitor of activated STAT 1	NM_019663
23552	NONMMUG043055.2	0.719545	1.34259	1.55787	0.834925	0.325655	0.236681	0.0380303	0.22826	0.972	0.949	0.743	0.932	2.20262	1.72778	2.62764	2.36736	1.89646	2.45504	1.50505	1.92068	2.90102	2.5173	2.41839	2.50054	2.21262	2.37454	chr9	63328035	63329907	-	2300009A05Rik	chr9	63394447	63399244	-	69478	RIKEN cDNA 2300009A05 gene	NM_027090
23683	NONMMUG043284.2	0.709409	0.971752	1.61577	1.17957	0.28657	0.909839	0.0033151	0.280513	0.972	0.987	0.57	0.932	2.92746	2.43215	2.88612	3.12437	2.60271	3.19237	2.41131	2.45269	2.67003	3.23851	2.67259	3.04476	3.2124	3.11099	chr9	72056751	72060173	-	Tcf12	chr9	71844252	72111819	-	21406	transcription factor 12	NM_001253863
23684	NONMMUG043285.2	0.625838	0.855942	1.57235	1.14965	0.0217288	0.144821	0.0256529	0.192465	0.972	0.949	0.74	0.932	3.64063	2.96449	3.41621	3.61741	3.63189	3.64931	3.08759	2.82989	3.32417	3.59593	3.31018	3.57362	3.77479	3.48868	chr9	72096155	72099396	-	Zfp280d	chr9	72274899	72363771	+	235469	zinc finger protein 280D	NM_146224
23939	NONMMUG043728.2	0.799515	1.22219	1.51476	0.990904	0.291503	0.408057	0.00710601	0.950097	0.972	0.949	0.628	0.995	1.42333	1.10053	1.71281	1.69962	1.22383	1.59857	0.993634	1.20005	1.7054	2.0158	1.33841	1.74804	1.6132	1.73387	chr9	99668664	99670047	+	Cldn18	chr9	99690797	99717267	-	56492	claudin 18	NM_001194922
24200	NONMMUG044224.2	1.70512	1.17868	0.408051	0.590302	0.284502	0.75739	0.0245459	0.240388	0.972	0.979	0.739	0.932	7.81513	8.58501	8.0523	7.29183	8.3813	6.87009	8.51768	8.64933	8.48877	7.06617	8.24372	7.89275	6.93327	6.78419	chr9	120129350	120129553	+	Rpsa	chr9	120127766	120132369	+	16785	ribosomal protein SA	NM_011029
24263	NONMMUG044321.2	6.15162	1.13128	0.137627	0.748381	0.00493329	0.651832	0.000414972	0.285429	0.746	0.976	0	0.932	9.50347	12.1244	9.68143	9.26328	9.70954	9.26299	12.0451	12.1996	9.90137	9.11636	9.8948	9.60005	9.32598	8.73348	chr9	123461799	123462187	+	Limd1	chr9	123478701	123521552	+	29806	LIM domains containing 1	NM_013860
24320	NONMMUG044421.2	0.682099	1.02464	1.6247	1.08155	0.420248	0.932665	0.0374963	0.572566	0.972	0.991	0.742	0.948	3.74501	3.19306	3.78013	3.89324	3.23519	4.12096	3.40105	2.94996	3.40965	3.97017	3.89875	3.71166	4.0236	3.92703	chrX	6443219	6445899	+	Shroom4	chrX	6400145	6633717	+	208431	shroom family member 4	NM_001040459
24382	NONMMUG044539.2	0.642984	1.04349	1.71445	1.05643	0.261265	0.813716	0.0267705	0.523898	0.972	0.979	0.742	0.941	4.46781	3.83066	4.52922	4.60841	4.14666	4.73033	4.06803	3.5464	4.5214	4.67469	4.37612	4.53625	4.75009	4.52772	chrX	13076228	13080060	+	Usp9x	chrX	13071498	13173327	+	22284	ubiquitin specific peptidase 9, X chromosome	NM_009481
24383	NONMMUG044540.2	0.543222	0.871762	1.79571	1.11896	0.257431	0.586361	0.043518	0.319231	0.972	0.965	0.749	0.932	2.98619	2.1058	2.78819	2.95035	2.51328	3.34175	2.3091	1.86907	2.85255	2.80434	2.70371	2.69652	3.14971	2.96919	chrX	13132330	13133782	+	Usp9x	chrX	13071498	13173327	+	22284	ubiquitin specific peptidase 9, X chromosome	NM_009481
24496	NONMMUG044762.2	0.65171	0.853935	1.55004	1.18297	0.120019	0.333405	0.0418943	0.199949	0.972	0.949	0.746	0.932	3.93065	3.31295	3.70285	3.94526	3.81567	4.03714	3.53541	3.04984	3.45689	3.95844	3.64834	3.78995	4.01131	4.0228	chrX	41800049	41801590	-	Thoc2	chrX	41794994	41911901	-	331401	THO complex 2	NM_001033422
24499	NONMMUG044765.2	0.599558	0.940591	1.85214	1.18061	0.0657623	0.656324	0.0344863	0.254598	0.972	0.977	0.742	0.932	2.92636	2.18834	2.838	3.07753	2.80391	3.03923	2.35013	2.00608	2.6579	3.06132	2.76392	2.83465	3.28414	3.07893	chrX	41823098	41825097	-	Thoc2	chrX	41794994	41911901	-	331401	THO complex 2	NM_001033422
24501	NONMMUG044767.2	0.625557	0.93995	1.63611	1.08886	0.272102	0.816274	0.0465469	0.601699	0.972	0.979	0.749	0.948	2.31264	1.63585	2.2233	2.34612	1.98489	2.57954	1.93587	1.25661	2.10601	2.59076	1.87956	2.44473	2.3533	2.23251	chrX	41869344	41871399	-	Thoc2	chrX	41794994	41911901	-	331401	THO complex 2	NM_001033422
24509	NONMMUG044778.2	0.528771	1.28665	2.38889	0.981756	0.0970228	0.369325	0.0225545	0.923822	0.972	0.949	0.731	0.993	1.81423	0.894941	2.17784	2.15128	1.59555	2.00408	1.08202	0.679932	1.90826	2.55784	1.97545	2.15694	2.3754	1.879	chrX	42177346	42179236	+	Stag2	chrX	42149412	42277186	+	20843	stromal antigen 2	NM_001077712
24729	NONMMUG045222.2	0.696327	0.961169	1.55313	1.12518	0.0446578	0.767249	0.00645706	0.274986	0.972	0.979	0.628	0.932	3.48422	2.96205	3.42708	3.59723	3.53475	3.43185	3.07373	2.841	3.30721	3.67524	3.26226	3.63594	3.51639	3.6361	chrX	77518854	77522193	+	Tbl1x	chrX	77511227	77660265	+	21372	transducin (beta)-like 1 X-linked	NM_020601
24794	NONMMUG045322.2	3.06786	1.00035	0.451125	1.3835	0.000288061	0.819033	0.0425392	0.373604	0	0.979	0.748	0.932	0.00159257	1.61883	0.00210268	0.470427	0	0.00318339	1.60223	1.63523	0	0.00444534	0.00185925	0	1.10642	0.00497367	chrX	87899210	87899488	-	Il1rapl1	chrX	86747242	88115623	-	331461	interleukin 1 receptor accessory protein-like 1	NM_001160403
24983	NONMMUG045661.2	0.519117	0.938234	2.1808	1.20662	0.108029	0.7644	0.0350242	0.311928	0.972	0.979	0.742	0.932	2.50693	1.56106	2.41495	2.68592	2.26882	2.71125	1.77015	1.31646	2.58274	2.58458	2.00355	2.93038	2.68584	2.3915	chrX	108821593	108823163	-	Brwd3	chrX	108742208	108834355	-	382236	bromodomain and WD repeat domain containing 3	NM_001081477
24996	NONMMUG045678.2	0.704858	1.02579	1.71819	1.18063	0.517682	0.939694	0.0451397	0.308104	0.973	0.992	0.749	0.932	3.42731	2.92272	3.46405	3.70361	2.76436	3.87982	3.09449	2.72769	3.11479	3.70012	3.51679	3.48529	3.91985	3.67259	chrX	111450927	111454055	-	Rps6ka6	chrX	111387837	111537959	-	67071	ribosomal protein S6 kinase polypeptide 6	NM_025949
25071	NONMMUG045805.2	0.507489	0.91716	2.18859	1.211	0.0283344	0.645205	0.0080453	0.232208	0.972	0.973	0.654	0.932	2.15268	1.17412	2.02792	2.30413	2.16155	2.14375	1.39629	0.911402	1.81879	2.37756	1.8115	2.33136	2.16038	2.40951	chrX	130009910	130011556	+	Cldn34c4	chrX	127721176	127736554	-	73934	claudin 34C4	NM_001281537
25296	NONMMUG046229.2	0.719114	1.12514	1.719	1.09867	0.499378	0.676193	0.0381683	0.450328	0.973	0.979	0.743	0.933	1.14173	0.666024	1.31183	1.4476	0.63398	1.51656	0.977051	0.268974	1.48692	1.43136	0.961839	1.55889	1.42535	1.35079	chrX	159790154	159791570	+	Sh3kbp1	chrX	159627272	159975920	+	58194	SH3-domain kinase binding protein 1	NM_001135727
25307	NONMMUG046254.2	0.775746	1.18042	1.61676	1.0625	0.354952	0.431138	0.0435009	0.65926	0.972	0.949	0.749	0.951	1.68381	1.31747	1.92311	2.01057	1.41069	1.91337	1.44964	1.17195	1.81969	2.18166	1.72699	2.18806	1.78037	2.03429	chrX	161859444	161861289	-	Nhs	chrX	161836430	162159441	-	195727	Nance-Horan syndrome (human)	NM_001081052
25791	NONMMUG047094.1	1.60253	1.10423	0.596468	0.865629	0.107004	0.502622	0.0391791	0.309527	0.972	0.949	0.745	0.932	0.605367	1.28572	0.748411	0.540232	0.725469	0.474351	1.0971	1.4525	0.550457	0.701221	0.963026	0.493668	0.324937	0.767221	chr1	86504258	86505492	+	Ptma	chr1	86526736	86530698	+	19231	prothymosin alpha	NM_008972
26033	NONMMUG047515.1	1.42789	1.53326	0.578034	0.53831	0.0677881	0.155641	0.0367032	0.044685	0.972	0.949	0.742	0.932	0.82072	1.3346	1.43732	0.543827	0.972962	0.650496	1.29614	1.37206	1.72691	1.02544	1.47443	0.932496	0.322523	0.280261	chr1	155209746	155212086	+	Stx6	chr1	155158703	155203517	+	58244	syntaxin 6	NM_021433
26211	NONMMUG047837.1	2.71196	1.74188	0.369151	0.574738	0.00043496	0.224935	8.32681e-06	0.120956	0	0.949	0	0.932	0.0016971	1.44103	0.80234	0.00331598	0	0.0033922	1.42192	1.4599	0	1.00276	1.15572	0	0.00464245	0.00529972	chr1	191388946	191389251	+	Ppp2r5a	chr1	191351981	191397041	-	226849	protein phosphatase 2, regulatory subunit B', alpha	NM_144880
26442	NONMMUG048250.1	0.739244	1.50103	2.04008	1.00472	0.140427	0.219788	0.0327624	0.98165	0.972	0.949	0.742	0.997	1.14691	0.711033	1.73286	1.73966	1.28327	0.996308	0.799576	0.616698	1.72842	2.09298	1.25802	1.98433	1.46652	1.72176	chr1	46872406	46873546	-	Slc39a10	chr1	46807544	46853509	-	227059	solute carrier family 39 (zinc transporter), member 10	NM_172653
27548	NONMMUG050128.1	0.831522	1.20359	1.60906	1.11164	0.242867	0.471024	0.0236084	0.546376	0.972	0.949	0.736	0.946	3.16208	2.89591	3.42943	3.58212	3.29704	3.01317	2.84146	2.94837	2.90943	3.5971	3.66746	3.42108	3.7525	3.55338	chr10	83400327	83401947	+	D10Wsu102e	chr10	83360221	83368835	+	28109	DNA segment, Chr 10, Wayne State University 102, expressed	NM_026579
27549	NONMMUG050129.1	0.850054	1.17417	1.67874	1.21534	0.434593	0.224141	0.0226287	0.0687014	0.972	0.949	0.731	0.932	3.18223	2.94786	3.41388	3.69524	2.94532	3.38568	2.89349	3.00026	3.41508	3.38627	3.43978	3.54994	3.88287	3.6317	chr10	83403849	83405334	+	D10Wsu102e	chr10	83360221	83368835	+	28109	DNA segment, Chr 10, Wayne State University 102, expressed	NM_026579
28163	NONMMUG051203.1	0.89168	1.16469	1.55881	1.19342	0.765121	0.675109	0.0188883	0.368412	1	0.979	0.731	0.932	2.42028	2.25487	2.64022	2.89532	1.89161	2.80632	2.11987	2.37832	2.39147	3.08588	2.31187	2.78098	2.86953	3.02482	chr10	79514925	79516031	-	Mier2	chr10	79540245	79555091	-	70427	MIER family member 2	NM_027422
28902	NONMMUG052241.1	1.50018	1.29979	0.469997	0.54246	0.261015	0.557017	0.00302533	0.124965	0.972	0.96	0.57	0.932	0.513917	1.09906	0.892191	0.00978081	0.00103961	0.891514	0.978488	1.21032	0.00182932	1.0787	1.29548	0.00327528	0.0164781	0.00955886	chr11	70433372	70455629	+	Arrb2	chr11	70432580	70440828	+	216869	arrestin, beta 2	NM_145429
29671	NONMMUG053545.1	0.675645	0.428989	0.635918	1.00155	0.470542	0.131757	0.0472717	0.992645	0.972	0.949	0.749	0.998	1.58003	1.01437	0.359043	0.361279	2.02704	0.928913	1.12902	0.889804	0.488439	0.528997	0.00269958	0.436861	0.00632384	0.580766	chr11	118955363	118956143	-	Enpp7	chr11	118988188	118992841	+	238011	ectonucleotide pyrophosphatase/phosphodiesterase 7	NM_001030291
29970	NONMMUG054057.1	1.00715	1.24679	1.90048	1.5352	0.974884	0.407374	0.0338411	0.0549196	1	0.949	0.742	0.932	0.309658	0.319936	0.627871	1.2463	0.281592	0.337188	0	0.581641	0.555297	1.00316	0.216605	1.17367	1.45151	1.08825	chr12	29233984	29235208	+	Myt1l	chr12	29528384	29923209	+	17933	myelin transcription factor 1-like	NM_001093775
30252	NONMMUG054521.1	5.60192	1.31414	0.146545	0.624693	0.130917	0.545615	0.0405233	0.239778	0.972	0.957	0.746	0.932	5.50938	7.9953	5.9035	5.22472	5.74655	5.22541	7.41951	8.40574	6.00888	4.94571	6.39857	5.19977	5.51224	4.89667	chr12	99645125	99645675	+	Efcab11	chr12	99717531	99883442	-	78767	EF-hand calcium binding domain 11	NM_030172
30504	NONMMUG054964.1	0.711339	0.594461	0.448012	0.536096	0.185062	0.0866856	0.0103092	0.0609177	0.972	0.949	0.693	0.932	2.00418	1.51278	1.25383	0.354395	1.79707	2.18525	1.39349	1.62297	1.34464	0.711627	1.57381	0.17129	0.136905	0.686827	chr12	34692126	34692829	-	Prps1l1	chr12	34984761	34986436	+	75456	phosphoribosyl pyrophosphate synthetase 1-like 1	NM_029294
30658	NONMMUG055222.1	0.860329	1.34539	1.55889	0.996859	0.730136	0.454946	0.0107321	0.987125	0.999	0.949	0.707	0.998	0.626572	0.409533	1.05459	1.05006	0	1.06197	0.394953	0.423967	1.21239	0.440928	1.35428	1.1121	0.90271	1.12476	chr12	76928983	76929910	-	Max	chr12	76937269	76962248	-	17187	Max protein	NM_001146176
30897	NONMMUG055604.1	0.785201	1.17754	1.61141	1.07451	0.0179391	0.307766	0.013664	0.542096	0.972	0.949	0.731	0.945	4.32115	3.97229	4.55692	4.66061	4.33555	4.3066	4.02174	3.92108	4.6115	4.74864	4.26943	4.71381	4.75894	4.49555	chr13	12755751	12756696	+	Prl2c3	chr13	12790821	12797006	-	18812	prolactin family 2, subfamily c, member 3	NM_011118
31357	NONMMUG056400.1	1.78785	0.86658	0.411644	0.84927	0.224955	0.721172	0.0409513	0.611857	0.972	0.979	0.746	0.948	1.19313	2.03136	0.986536	0.75083	0.365484	1.71574	1.92644	2.12917	0.965565	0.758296	1.2016	1.42877	0.430107	0.0126107	chr13	98996454	98997403	+	1700024P04Rik	chr13	98984090	98984565	-	69382	RIKEN cDNA 1700024P04 gene	NM_027064
32229	NONMMUG057850.1	1.02141	1.14655	1.50296	1.33893	0.963321	0.779791	0.0440783	0.276415	1	0.979	0.749	0.932	0.725775	0.756344	0.923073	1.34415	1.20381	0.00591989	0.924201	0.566354	1.5172	0.591736	0.399485	1.15639	1.44007	1.41904	chr14	47741746	47742451	+	Ktn1	chr14	47649311	47736564	+	16709	kinectin 1	NM_001293635
33209	NONMMUG059398.1	1.32498	1.95694	2.11332	1.43086	0.599166	0.10365	0.0455147	0.0795704	0.975	0.949	0.749	0.932	0.271371	0.677344	1.23997	1.75686	0	0.499688	1.13644	0	0.988492	1.63098	1.00322	1.86026	1.84561	1.54303	chr14	118931519	118932697	-	Dnajc3	chr14	118937932	118981702	+	100037258	DnaJ heat shock protein family (Hsp40) member C3	NM_008929
34044	NONMMUG060741.1	1.19321	0.922196	0.617323	0.798743	0.555772	0.7695	0.0202125	0.217719	0.975	0.979	0.731	0.932	1.44346	1.69831	1.3266	1.00241	1.78012	1.00352	1.59468	1.79499	1.62306	1.25537	1.0404	0.745807	1.16261	1.0666	chr15	57862844	57863973	-	Derl1	chr15	57869502	57892418	-	67819	Der1-like domain family, member 1	NM_024207
36514	NONMMUG064690.1	0.730201	1.11307	1.60012	1.04972	0.145487	0.48175	0.0495782	0.706919	0.972	0.949	0.757	0.96	1.76638	1.31274	1.92092	1.99093	1.90448	1.61365	1.19347	1.42291	2.07272	1.99421	1.66409	1.84342	1.87841	2.22017	chr18	46795827	46796930	+	Ap3s1	chr18	46741876	46790826	+	11777	adaptor-related protein complex 3, sigma 1 subunit	NM_009681
36668	NONMMUG064947.1	1.12573	0.823877	0.595722	0.813984	0.705693	0.612929	0.0425747	0.495001	0.993	0.97	0.748	0.938	4.49348	4.66434	4.21398	3.91705	4.8239	4.06419	4.48616	4.82292	3.48364	4.19844	4.70759	3.7507	3.75953	4.19485	chr18	83179742	83180543	+	Zfp516	chr18	82910879	83005314	+	329003	zinc finger protein 516	NM_183033
36728	NONMMUG065061.1	0.737034	1.17547	2.20099	1.38005	0.424854	0.65114	0.000821407	0.124046	0.972	0.976	0.353	0.932	0.443148	0.0029507	0.676388	1.14111	0	0.781683	0	0.00589539	0	1.00273	0.84045	1.21108	1.05832	1.14984	chr18	7326507	7331523	-	Mpp7	chr18	7347962	7626863	-	75739	membrane protein, palmitoylated 7 (MAGUK p55 subfamily member 7)	NM_001081287
37218	NONMMUG065939.1	1.59834	1.02965	0.611545	0.949307	0.0592658	0.903596	0.0226804	0.794088	0.972	0.987	0.731	0.976	0.486124	1.1627	0.528279	0.453226	0.586396	0.378358	1.0359	1.27924	0.340412	0.199775	0.935072	0.558663	0.197876	0.572777	chr19	36903606	36904699	+	Fgfbp3	chr19	36917550	36919599	-	72514	fibroblast growth factor binding protein 3	NM_028263
37737	NONMMUG066843.1	0.971289	1.03247	1.82362	1.71556	0.897745	0.899495	0.0331961	0.0279083	1	0.987	0.742	0.932	0.592151	0.550123	0.63825	1.41693	0.341358	0.805736	0.713399	0.365981	0.381276	1.02396	0.415039	1.14707	1.53026	1.53977	chr2	44928073	44929006	+	Zeb2	chr2	44983512	45113279	-	24136	zinc finger E-box binding homeobox 2	NM_015753
37880	NONMMUG067086.1	1.18363	0.693924	0.426148	0.726883	0.32331	0.442434	0.00449949	0.513758	0.972	0.949	0.628	0.94	1.19566	1.43887	0.668505	0.208299	1.38376	0.9793	1.40961	1.46755	0	0.00684787	1.46651	0	0.546612	0.00766111	chr2	73625559	73626017	+	Chn1	chr2	73610660	73775346	-	108699	chimerin 1	NM_001166603
38288	NONMMUG067710.1	1.96522	1.30453	0.516654	0.778317	0.0678483	0.520611	0.0283481	0.444444	0.972	0.951	0.742	0.932	2.63121	3.60591	3.01475	2.65318	2.73016	2.52498	3.40504	3.78219	3.52687	2.20299	3.02075	2.89693	2.33958	2.66938	chr2	163644849	163645801	+	Pkig	chr2	163658386	163726158	+	18769	protein kinase inhibitor, gamma	NM_001164055
38316	NONMMUG067755.1	2.04397	1.67504	0.519206	0.633564	0.019226	0.345417	0.00479497	0.262699	0.972	0.949	0.628	0.932	0.00129686	1.03267	0.745491	0.0870531	0	0.00259256	0.925089	1.13279	0.348974	0.195663	1.38445	0.0185017	0.00444367	0.227252	chr2	168316482	168317306	+	Kcng1	chr2	168261698	168269331	-	241794	potassium voltage-gated channel, subfamily G, member 1	NM_001081134
38740	NONMMUG068543.1	1.98871	0.693084	0.423214	1.21436	0.0996452	0.273491	0.0133763	0.373801	0.972	0.949	0.731	0.932	0.53099	1.52283	0.00209269	0.282287	0	0.918264	1.62039	1.41818	0	0.00442423	0.00185042	0	0.00433609	0.718397	chr2	120628255	120628891	-	Haus2	chr2	120609382	120621559	+	66296	HAUS augmin-like complex, subunit 2	NM_025475
39312	NONMMUG069539.1	0.652084	1.16013	1.60312	0.901081	0.253631	0.572903	0.0260024	0.531162	0.972	0.962	0.74	0.941	1.048	0.431131	1.26228	1.11201	1.32302	0.707901	0.283615	0.564952	1.5055	1.36771	0.828975	1.27344	0.978328	1.06823	chr3	57883415	57884672	+	Pfn2	chr3	57841895	57847757	-	18645	profilin 2	NM_019410
40471	NONMMUG071538.1	2.48074	1.16868	0.463749	0.984393	0.0011221	0.494266	0.00666508	0.939439	0.412	0.949	0.628	0.994	0.00118371	1.31195	0.226062	0.203368	0	0.00236645	1.28279	1.34053	0	0.00330485	0.591316	0	0.003239	0.537945	chr3	122243662	122244167	-	Gclm	chr3	122245557	122267215	+	14630	glutamate-cysteine ligase, modifier subunit	NM_008129
40521	NONMMUG071610.1	0.563577	0.764991	2.07639	1.5297	0.45525	0.559819	0.0223236	0.0263401	0.972	0.96	0.731	0.932	1.84586	1.01855	1.45938	2.07263	0.94892	2.39477	0.716481	1.26819	1.22494	1.39471	1.71497	2.09674	2.23852	1.85719	chr3	131361987	131362896	-	Sgms2	chr3	131318986	131344923	-	74442	sphingomyelin synthase 2	NM_028943
40527	NONMMUG071616.1	0.70232	1.0336	1.63166	1.10869	0.386199	0.877903	0.00938116	0.115247	0.972	0.986	0.676	0.932	3.00525	2.49545	3.05294	3.2018	2.57332	3.33723	2.32169	2.65052	3.16772	3.01847	2.96489	3.18489	3.28175	3.13487	chr3	131473921	131474933	-	Papss1	chr3	131564768	131643671	+	23971	3'-phosphoadenosine 5'-phosphosulfate synthase 1	NM_001289479
40529	NONMMUG071618.1	0.846631	1.34105	1.50556	0.950488	0.208041	0.332376	0.0156159	0.790378	0.972	0.949	0.731	0.976	2.23742	1.99722	2.66078	2.58752	2.34302	2.12347	2.05562	1.93636	2.0899	2.9577	2.79602	2.53892	2.49079	2.72237	chr3	131478608	131479233	-	Papss1	chr3	131564768	131643671	+	23971	3'-phosphoadenosine 5'-phosphosulfate synthase 1	NM_001289479
40949	NONMMUG072335.1	0.85155	1.46475	2.04163	1.18693	0.326899	0.233261	0.0374816	0.415429	0.972	0.949	0.742	0.932	0.769184	0.537346	1.31984	1.56707	0.643888	0.884462	0.666716	0.395223	0.934549	1.20582	1.70981	1.5316	1.29361	1.82643	chr4	99302200	99303185	+	Atg4c	chr4	99193934	99259787	+	242557	autophagy related 4C, cysteine peptidase	NM_175029
41081	NONMMUG072572.1	1.25611	0.886026	0.560495	0.794607	0.344554	0.453223	0.0465533	0.186629	0.972	0.949	0.749	0.932	0.924295	1.25326	0.749716	0.41803	0.826017	1.0163	1.00577	1.46444	1.02666	0.531433	0.643136	0.627054	0.415212	0.176837	chr4	133756312	133757684	+	Arid1a	chr4	133679008	133753611	-	93760	AT rich interactive domain 1A (SWI-like)	NM_001080819
41131	NONMMUG072657.1	1.60843	1.07563	0.635765	0.950684	0.136273	0.761426	0.0258803	0.739632	0.972	0.979	0.74	0.967	0.413565	1.09922	0.51875	0.445787	0	0.734609	1.12583	1.07212	0.758919	0.454751	0.304945	0.686713	0.452571	0.148065	chr4	141883322	141884932	+	Fhad1	chr4	141890623	142011651	-	329977	forkhead-associated (FHA) phosphopeptide binding domain 1	NM_177868
42107	NONMMUG074408.1	0.822456	1.33685	1.76963	1.08871	0.600863	0.270877	0.0382104	0.524238	0.976	0.949	0.743	0.941	0.458707	0.176718	0.877544	1.00016	0	0.806217	0.334132	0	1.06311	0.902472	0.635089	1.13975	1.10057	0.724956	chr5	67438775	67439861	+	Bend4	chr5	67392147	67427799	-	666938	BEN domain containing 4	NM_001164806
42391	NONMMUG074828.1	0.761081	0.868957	1.7137	1.50095	0.353933	0.450157	0.0365551	0.02136	0.972	0.949	0.742	0.932	1.60219	1.20831	1.39955	1.98542	1.76469	1.41903	0.867661	1.4837	1.65414	1.38778	1.10463	1.87169	2.13052	1.94148	chr5	117400171	117400919	+	Ksr2	chr5	117414002	117767988	+	333050	kinase suppressor of ras 2	NM_001114545
42408	NONMMUG074860.1	0.773898	1.00471	1.67082	1.28699	0.40781	0.982963	0.000609795	0.0425472	0.972	0.997	0.353	0.932	1.60796	1.23818	1.61473	1.97874	1.2581	1.88932	1.2947	1.17935	1.55931	1.85544	1.39061	2.0189	1.97081	1.94553	chr5	121295397	121297229	+	Gm15800	chr5	121220219	121368577	+	269700	predicted gene 15800	NM_181421
42545	NONMMUG075089.1	1.1994	0.835457	0.653886	0.938737	0.437591	0.230032	0.0483968	0.389299	0.972	0.949	0.749	0.932	0.755337	1.01766	0.495974	0.404766	0.95276	0.52655	0.829686	1.18393	0.482186	0.513689	0.491866	0.228321	0.40069	0.56561	chr5	144869264	144870681	+	Smurf1	chr5	144876495	144965830	-	75788	SMAD specific E3 ubiquitin protein ligase 1	NM_001038627
42557	NONMMUG075111.1	0.800271	1.38522	1.5069	0.870569	0.371934	0.136063	0.0163116	0.224953	0.972	0.949	0.731	0.932	0.871888	0.55045	1.34201	1.14204	1.1041	0.594997	0.530421	0.570204	1.43221	1.09984	1.46634	1.23869	0.983543	1.19132	chr5	147553919	147555708	+	Flt1	chr5	147562196	147725988	-	14254	FMS-like tyrosine kinase 1	NM_010228
43080	NONMMUG075937.1	1.96713	1.07781	0.449811	0.820955	0.123638	0.77513	0.0269636	0.34658	0.972	0.979	0.742	0.932	0.178529	1.15462	0.286636	0.00201064	0.335748	0.00205694	0.865002	1.39571	0.704538	0.0189092	0.0236984	0	0.00281546	0.00321432	chr5	110053867	110054860	-	Plcxd1	chr5	110099969	110105952	+	403178	phosphatidylinositol-specific phospholipase C, X domain containing 1	NM_207279
43559	NONMMUG076761.1	0.79462	1.2635	1.61805	1.01759	0.294052	0.150538	0.0333933	0.862869	0.972	0.949	0.742	0.986	1.39698	1.06531	1.73441	1.75957	1.1768	1.58796	1.12676	1.00113	1.60323	1.86968	1.71788	1.60278	1.68691	1.96382	chr6	61317805	61319810	+	Ccser1	chr6	61180325	62382863	+	232035	coiled-coil serine rich 1	NM_001164316
43759	NONMMUG077113.1	1.18906	0.834422	0.546341	0.77854	0.58436	0.536614	0.0380455	0.25416	0.975	0.954	0.743	0.932	1.50031	1.75013	1.23916	0.878003	1.844	1.04826	1.88329	1.60342	0.864685	1.46758	1.31922	1.14552	0.38098	0.999286	chr6	119854522	119855594	+	Rad52	chr6	119902698	119922823	+	19365	RAD52 homolog, DNA repair protein	NM_001166383
43834	NONMMUG077216.1	1.30954	0.827366	0.606802	0.960433	0.427186	0.658475	0.0368874	0.895204	0.972	0.977	0.742	0.99	1.43912	1.82818	1.16572	1.10747	1.82992	0.901445	1.86742	1.78784	0.464078	1.7186	1.04246	1.4412	1.02544	0.776512	chr6	133129396	133130205	+	Smim10l1	chr6	133105239	133110899	+	381820	small integral membrane protein 10 like 1	NM_001271582
44166	NONMMUG077764.1	1.93283	0.923495	0.477946	1.00032	0.0921934	0.270665	0.0194457	0.644772	0.972	0.949	0.731	0.948	0.115774	1.06649	0.000950404	0.00140677	0.221709	0.0014392	0.827515	1.27144	0	0.00201013	0.000840381	0	0.00197005	0.00224922	chr6	88180854	88181754	-	Gata2	chr6	88198664	88207032	+	14461	GATA binding protein 2	NM_008090
44279	NONMMUG077978.1	1.54965	1.4673	0.653022	0.689672	0.188481	0.484651	0.0298174	0.357989	0.972	0.949	0.742	0.932	2.93329	3.56523	3.48645	2.95043	2.51882	3.25488	3.44253	3.67831	3.24526	2.71293	4.13626	2.80051	2.87224	3.1539	chr6	121088816	121089424	-	Pex26	chr6	121183667	121198837	+	74043	peroxisomal biogenesis factor 26	NM_001304773
44359	NONMMUG078110.1	1.42686	1.20732	0.502274	0.593608	0.442593	0.615575	0.0477103	0.0797151	0.972	0.97	0.749	0.932	0.690242	1.20308	0.962048	0.209631	1.15325	0.00426786	1.42974	0.934065	0.517161	0.953498	1.30831	0	0.550452	0.00666682	chr6	146015899	146016640	-	Sspn	chr6	145934147	145965225	+	16651	sarcospan	NM_010656
44882	NONMMUG078976.1	1.88053	1.47399	0.649995	0.829269	0.034697	0.0964066	0.0146174	0.18018	0.972	0.949	0.731	0.932	0.753947	1.66509	1.31367	1.04359	0.488445	0.978099	1.65683	1.6733	1.21619	1.16982	1.5281	0.927936	1.26184	0.913386	chr7	99613779	99615643	+	Slco2b1	chr7	99657804	99711340	-	101488	solute carrier organic anion transporter family, member 2b1	NM_001252530
45700	NONMMUG080315.1	0.579933	1.11249	1.88612	0.983223	0.358422	0.829248	0.0224862	0.956556	0.972	0.98	0.731	0.995	1.00522	0.219178	1.15901	1.1346	0.393484	1.43346	0.409407	0	1.61695	0.00793988	1.39305	0.930021	1.29092	1.16	chr7	145246214	145247109	-	Tpcn2	chr7	145253923	145283927	-	233979	two pore segment channel 2	NM_146206
46123	NONMMUG081020.1	0.913491	1.37034	1.94711	1.29797	0.6591	0.489762	0.0157298	0.339984	0.983	0.949	0.731	0.932	0.404618	0.27408	0.859155	1.23542	0.487262	0.316951	0.504311	0	0.516886	0.310426	1.4704	1.10706	1.38027	1.20555	chr8	85595205	85595946	+	Neto2	chr8	85636588	85691009	-	74513	neuropilin (NRP) and tolloid (TLL)-like 2	NM_001081324
47384	NONMMUG083091.1	1.89052	0.870738	0.362577	0.787218	0.19964	0.704427	0.0429567	0.489627	0.972	0.979	0.748	0.937	0.661882	1.58067	0.462193	0.117029	0.589562	0.730749	1.16918	1.90046	0	1.09175	0.00227977	0	0.321075	0.00609735	chr9	13482092	13483468	+	Maml2	chr9	13619989	13709533	+	270118	mastermind like 2 (Drosophila)	NM_001013813
47500	NONMMUG083262.1	0.769614	1.06859	1.52448	1.09795	0.294609	0.478082	0.0265826	0.0420345	0.972	0.949	0.742	0.932	2.22666	1.84887	2.32238	2.45719	2.07854	2.36099	2.07634	1.57869	2.40385	2.31213	2.24683	2.44676	2.44154	2.48292	chr9	32055351	32058839	+	Arhgap32	chr9	32116136	32265511	+	330914	Rho GTPase activating protein 32	NM_001195632
47735	NONMMUG083603.1	0.372373	0.758753	1.90937	0.93706	0.0474358	0.63759	0.0404359	0.899886	0.972	0.973	0.746	0.991	2.00018	0.575006	1.60189	1.5081	1.89306	2.0999	0	0.985039	0	2.52927	1.22243	1.431	1.61104	1.47612	chr9	72168944	72169369	+	Zfp280d	chr9	72274899	72363771	+	235469	zinc finger protein 280D	NM_146224
47737	NONMMUG083605.1	0.791114	1.28982	1.92841	1.1828	0.424811	0.393677	0.0227716	0.366243	0.972	0.949	0.731	0.932	2.2939	1.95586	2.66107	2.90327	2.03873	2.51065	2.18097	1.68902	2.30592	3.05118	2.5214	2.78954	3.09164	2.80837	chr9	72357226	72358214	+	Mns1	chr9	72438529	72458576	+	17427	meiosis-specific nuclear structural protein 1	NM_008613
48277	NONMMUG084486.1	0.264481	0.907989	3.68235	1.0726	0.0282801	0.843665	0.00515113	0.852326	0.972	0.982	0.628	0.984	2.55341	0.634646	2.41416	2.51527	2.42629	2.67023	1.0739	0	1.09988	3.13722	2.33588	2.35613	2.58114	2.59624	chr9	31178767	31179146	-	Aplp2	chr9	31149557	31211815	-	11804	amyloid beta (A4) precursor-like protein 2	NM_009691
48956	NONMMUG085616.1	0.708829	1.61955	1.71931	0.752492	0.321313	0.094697	0.024415	0.0877362	0.972	0.949	0.736	0.932	0.721166	0.224675	1.41676	1.00651	0.402903	0.981752	0.419029	0	1.64289	1.42867	1.13401	1.16621	0.950944	0.887356	chrX	13017119	13017995	+	Usp9x	chrX	13071498	13173327	+	22284	ubiquitin specific peptidase 9, X chromosome	NM_009481
49236	NONMMUG086094.1	0.520744	0.74943	1.77053	1.23026	0.0669793	0.203173	0.0384994	0.248465	0.972	0.949	0.743	0.932	1.49877	0.557413	1.08263	1.38159	1.31309	1.66325	0.689594	0.411888	1.07688	1.37734	0.719246	1.26381	1.22754	1.61999	chrX	135929666	135931405	+	Bhlhb9	chrX	135885851	135891081	+	70237	basic helix-loop-helix domain containing, class B9	NM_001098222
49603	NONMMUG086685.1	1.26426	0.780701	0.595529	0.964395	0.282207	0.26298	0.0422819	0.845348	0.972	0.949	0.746	0.984	1.40384	1.74213	1.04668	0.994373	1.12622	1.63655	1.79483	1.68743	0.87967	0.939438	1.28662	1.31757	0.543596	1.01905	chrX	94778567	94779324	-	Zxdb	chrX	94724569	94730191	+	668166	zinc finger, X-linked, duplicated B	NM_001081473
50665	NONMMUT001229.2	3.32264	2.15073	0.43215	0.667626	0.0179788	0.251738	0.0441499	0.391102	0.972	0.949	0.749	0.932	0.109847	1.84218	1.21467	0.631783	0	0.21192	1.9697	1.70228	1.70187	1.43658	0.00379083	1.26299	0.312033	0.0101312	chr1	63118067	63125821	+	Ndufs1	chr1	63143592	63176822	-	227197	NADH dehydrogenase (ubiquinone) Fe-S protein 1	NM_001160040
50933	NONMMUT001835.2	0.707144	0.995656	1.70791	1.21301	0.229729	0.989032	0.020657	0.390206	0.972	0.997	0.731	0.932	3.27421	2.77429	3.26793	3.54652	3.14679	3.39129	3.0504	2.43252	2.44191	3.62706	3.47365	3.53147	3.54597	3.56197	chr1	86344907	86348036	-	Ncl	chr1	86344719	86359455	-	17975	nucleolin	NM_010880
51265	NONMMUT002499.2	0.309123	0.954898	2.52445	0.817223	0.0655466	0.934778	0.0373516	0.678892	0.972	0.991	0.742	0.954	2.90942	1.21567	2.84283	2.55164	2.61233	3.15565	1.19435	1.23668	2.96617	3.55373	0.974677	2.81457	2.61639	2.14461	chr1	128189808	128190155	+	Ubxn4	chr1	128244181	128279377	+	67812	UBX domain protein 4	NM_026390
51456	NONMMUT002963.2	1.63414	1.00748	0.505582	0.820061	0.167087	0.969092	0.0392069	0.280869	0.972	0.995	0.745	0.932	2.06255	2.77109	2.0733	1.78711	2.34662	1.70848	2.57924	2.94039	2.12996	1.90419	2.17167	2.16882	1.71308	1.36654	chr1	138855696	138856849	-	2310009B15Rik	chr1	138851979	138856854	-	69549	RIKEN cDNA 2310009B15 gene	NM_001081226
51459	NONMMUT002967.2	1.31309	1.06473	0.613987	0.757206	0.371332	0.77941	0.00729032	0.0245627	0.972	0.979	0.628	0.932	1.77104	2.16401	1.86153	1.46029	2.09724	1.34887	2.04601	2.27308	1.8977	1.66138	2.00446	1.43662	1.48706	1.45673	chr1	138963707	138966441	+	Dennd1b	chr1	138963709	139176042	+	329260	DENN/MADD domain containing 1B	NM_001166501
51481	NONMMUT003022.2	0.644828	0.79218	1.51943	1.23681	0.189091	0.389567	0.0438869	0.262887	0.972	0.949	0.749	0.932	3.97792	3.34491	3.64182	3.94844	4.21761	3.69032	3.31462	3.37457	3.36517	3.43735	4.02768	3.74512	3.93582	4.13767	chr1	143640768	143641091	+	B3galt2	chr1	143640697	143649937	+	26878	UDP-Gal:betaGlcNAc beta 1,3-galactosyltransferase, polypeptide 2	NM_020025
51588	NONMMUT003240.2	1.43907	0.592518	0.354071	0.859946	0.360834	0.144456	0.0226694	0.37586	0.972	0.949	0.731	0.932	0.976663	1.5018	0.221594	0.00391265	1.28488	0.584184	1.1799	1.76482	0	0.00569741	0.579283	0	0.0055973	0.00613266	chr1	155520220	155527930	-	Acbd6	chr1	155558120	155687233	+	72482	acyl-Coenzyme A binding domain containing 6	NM_026683
51663	NONMMUT003408.2	1.52878	0.560375	0.566989	1.54683	0.107125	0.237633	0.0431488	0.294946	0.972	0.949	0.748	0.932	3.24719	3.85957	2.41165	3.04096	3.48846	2.95729	3.81236	3.90528	2.31732	3.1487	1.07715	3.46518	2.711	2.82771	chr1	161003262	161006501	-	Zbtb37	chr1	161017756	161034259	-	240869	zinc finger and BTB domain containing 37	NM_173424
51890	NONMMUT003894.2	7.61628	1.86255	0.113929	0.465874	0.00999537	0.462845	0.00140152	0.29749	0.972	0.949	0.353	0.932	0.693637	3.62272	1.59092	0.488927	0.613479	0.769574	3.49106	3.74337	0.84194	0.731952	2.48127	0	1.12823	0.0346338	chr1	175682240	175683082	-	Chml	chr1	175682238	175688353	-	12663	choroideremia-like	NM_021350
51891	NONMMUT003895.2	9.62064	3.62639	0.196234	0.5206	0.00750296	0.494806	0.0030014	0.551208	0.917	0.949	0.57	0.947	0.00929963	3.27543	1.86783	0.92608	0	0.0185397	3.15819	3.38386	0	0.0227209	3.15925	0.903024	0.0235731	1.49255	chr1	175682828	175685592	-	Chml	chr1	175682238	175688353	-	12663	choroideremia-like	NM_021350
51921	NONMMUT003948.2	1.63765	1.26411	0.418687	0.54241	0.189209	0.412814	0.000463024	0.0072401	0.972	0.949	0	0.932	0.54891	1.26054	0.887027	0.00448365	0	0.945577	1.19179	1.32616	1.12117	0.811148	0.694428	0	0.00513484	0.00830393	chr1	178191662	178194149	+	Desi2	chr1	178187417	178252597	+	78825	desumoylating isopeptidase 2	NM_024282
52091	NONMMUT004300.2	4.54224	1.64834	0.102568	0.28264	0.0491229	0.728881	0.00200709	0.404887	0.972	0.979	0.489	0.932	1.49211	3.67551	2.21312	0.39016	2.20477	0.0228641	3.82812	3.50483	0	0.196007	3.55641	0.909107	0.0404778	0.0360168	chr1	189874027	189876418	+	Smyd2	chr1	189880492	189922288	-	226830	SET and MYND domain containing 2	NM_026796
52235	NONMMUT004552.2	0.727517	1.13045	1.99499	1.2839	0.499831	0.645399	0.00458004	0.0209016	0.973	0.973	0.628	0.932	0.710455	0.251509	0.887352	1.24789	1.10323	0.16901	0.001977	0.464179	1.00857	0.965395	0.664317	1.30549	1.21912	1.21728	chr10	5025380	5029003	-	Syne1	chr10	5020196	5550692	-	64009	spectrin repeat containing, nuclear envelope 1	NM_001079686
52637	NONMMUT005383.2	1.1745	0.911961	0.651076	0.838508	0.386517	0.239527	0.0318893	0.00538036	0.972	0.949	0.742	0.912	0.992329	1.22437	0.859373	0.605269	1.09565	0.881028	1.04069	1.38729	0.915968	0.832879	0.827558	0.544333	0.671813	0.596809	chr10	41470036	41477800	-	Mical1	chr10	41476314	41487030	+	171580	microtubule associated monooxygenase, calponin and LIM domain containing 1	NM_001164433
52646	NONMMUT005405.2	0.674867	0.863704	1.54422	1.20659	0.109773	0.544447	0.04019	0.331234	0.972	0.956	0.746	0.932	2.16293	1.59561	1.95154	2.22248	2.01623	2.29608	1.73218	1.44473	2.29944	1.99641	1.4281	2.27651	2.35495	2.01437	chr10	41874166	41876630	+	Armc2	chr10	41914990	42018382	-	213402	armadillo repeat containing 2	NM_001034858
52765	NONMMUT005635.2	0.656969	0.897658	1.53828	1.12582	0.0812532	0.548227	0.00562112	0.354436	0.972	0.957	0.628	0.932	2.48942	1.88332	2.33366	2.50463	2.33123	2.63197	1.90301	1.86336	2.02332	2.59234	2.32957	2.39264	2.54859	2.56641	chr10	54063825	54066999	-	Man1a	chr10	53906033	54075796	-	17155	mannosidase 1, alpha	NM_008548
53001	NONMMUT006121.2	0.803197	0.981811	1.78076	1.4568	0.432522	0.901927	0.00599159	0.000723523	0.972	0.987	0.628	0.814	1.78024	1.46406	1.75375	2.29656	1.49102	2.02104	1.61431	1.29633	1.76832	1.76248	1.73017	2.3834	2.27983	2.22177	chr10	70588668	70593189	-	Phyhipl	chr10	70557686	70599291	-	70911	phytanoyl-CoA hydroxylase interacting protein-like	NM_001162846
53107	NONMMUT006387.2	0.792108	2.13902	1.82789	0.67689	0.147067	0.436931	0.0362344	0.525469	0.972	0.949	0.742	0.941	1.4601	1.12387	2.55705	1.99405	1.33739	1.57318	1.05288	1.19152	3.48935	1.28234	1.99723	2.1633	1.6933	2.08313	chr10	80079021	80079996	-	Sbno2	chr10	80057014	80102702	-	216161	strawberry notch homolog 2 (Drosophila)	NM_183426
53289	NONMMUT006753.2	0.637776	1.18854	2.26468	1.21523	0.0681679	0.376692	0.00658469	0.181689	0.972	0.949	0.628	0.932	2.07289	1.42401	2.32208	2.60331	1.97532	2.16427	1.58505	1.2427	2.19246	2.10346	2.61668	2.58386	2.46691	2.74554	chr10	89408873	89410119	-	Gas2l3	chr10	89408823	89443967	-	237436	growth arrest-specific 2 like 3	NM_001284344
53647	NONMMUT007444.2	1.99877	1.05651	0.50319	0.951967	0.0193136	0.628885	0.0352949	0.821249	0.972	0.971	0.742	0.98	1.33267	2.33179	1.41198	1.34096	1.11683	1.52039	2.3483	2.31508	1.42005	1.37291	1.44211	0.788741	1.22853	1.81916	chr10	115348476	115349237	-	Tmem19	chr10	115340740	115362262	-	67226	transmembrane protein 19	NM_133683
53651	NONMMUT007449.2	2.06712	1.39213	0.390812	0.580303	0.0656414	0.298627	0.0050742	0.0565727	0.972	0.949	0.628	0.932	0.973168	2.02079	1.45046	0.665336	1.28616	0.572907	1.90813	2.12528	1.70544	0.982733	1.56626	0.506662	0.458509	0.97301	chr10	115391572	115395950	+	Zfc3h1	chr10	115384959	115432771	+	216345	zinc finger, C3H1-type containing	NM_001033261
53652	NONMMUT007450.2	2.3177	1.09036	0.454902	0.966955	0.0229199	0.495155	0.00476074	0.749526	0.972	0.949	0.628	0.971	0.000930066	1.21362	0.125731	0.0772523	0	0.00185953	1.08138	1.33475	0	0.34704	0.00177836	0	0.00254531	0.218167	chr10	115394749	115397884	+	Zfc3h1	chr10	115384959	115432771	+	216345	zinc finger, C3H1-type containing	NM_001033261
53931	NONMMUT008074.2	1.77282	1.17308	0.513379	0.775843	0.110883	0.459365	0.0324745	0.203414	0.972	0.949	0.742	0.932	0.647672	1.47371	0.877974	0.511811	0.855608	0.404635	1.26882	1.65309	0.90124	0.555197	1.1219	0.818692	0.214006	0.43702	chr10	127289695	127290724	-	Ddit3	chr10	127290793	127296288	+	13198	DNA-damage inducible transcript 3	NM_007837
53988	NONMMUT008226.2	0.838276	0.718061	0.614366	0.717221	0.00574743	0.0239349	0.0115359	0.0405846	0.776	0.949	0.727	0.932	7.23676	6.98226	6.75894	6.27943	7.21997	7.25336	6.9895	6.97499	6.84101	6.53907	6.87374	6.50398	6.21581	6.08634	chr11	3128927	3131932	+	Sfi1	chr11	3131850	3193463	-	78887	Sfi1 homolog, spindle assembly associated (yeast)	NM_030207
53989	NONMMUT008227.2	1.06316	0.799834	0.626872	0.833257	0.126517	0.103979	0.00731629	0.173806	0.972	0.949	0.628	0.932	3.7583	3.84666	3.43607	3.17291	3.74369	3.77276	3.81544	3.87723	3.61723	3.19533	3.46449	3.34408	3.01009	3.14485	chr11	3130821	3139775	+	Sfi1	chr11	3131850	3193463	-	78887	Sfi1 homolog, spindle assembly associated (yeast)	NM_030207
54069	NONMMUT008402.2	1.68436	1.31857	0.560969	0.716591	0.1911	0.464975	0.0365126	0.234157	0.972	0.949	0.742	0.932	2.55888	3.31108	2.95785	2.47707	2.8863	2.13464	3.0868	3.50513	3.40758	2.44962	2.8549	2.6134	2.55721	2.232	chr11	5259988	5261615	-	Znrf3	chr11	5276329	5444847	-	407821	zinc and ring finger 3	NM_001080924
54120	NONMMUT008504.2	0.450274	0.674216	2.42427	1.61904	0.00730359	0.339144	3.20584e-05	0.132164	0.837	0.949	0	0.932	1.15122	9.80879e-05	0.582506	1.27765	1.08141	1.21782	0	0.000196169	0	1.30934	0.0201424	1.30935	1.26255	1.26051	chr11	6525590	6528760	-	Myo1g	chr11	6506548	6520958	-	246177	myosin IG	NM_178440
54121	NONMMUT008505.2	3.90731	2.58179	0.25033	0.378853	0.00917427	0.230061	0.000776658	0.120657	0.927	0.949	0.353	0.932	0.0383193	2.0045	1.40669	0.00640192	0	0.0756471	2.10406	1.89755	1.90573	0.00914068	1.6783	0	0.00895883	0.0102254	chr11	6525618	6528760	-	Myo1g	chr11	6506548	6520958	-	246177	myosin IG	NM_178440
54122	NONMMUT008506.2	5.60315	3.26151	0.504141	0.866095	0.000646349	0.291638	0.0371834	0.784915	0.412	0.949	0.742	0.976	0.00623832	2.49248	1.71178	1.50438	0	0.0124498	2.52229	2.46203	2.52855	0.0173664	1.60641	1.89397	1.63336	0.758852	chr11	6527898	6528746	-	Ccm2	chr11	6546887	6596734	+	216527	cerebral cavernous malformation 2	NM_001190343
54159	NONMMUT008606.2	0.76324	0.970572	1.56936	1.23412	0.301847	0.762976	0.0374022	0.0211209	0.972	0.979	0.742	0.932	4.06082	3.67102	4.01772	4.3212	3.9374	4.1745	3.93121	3.35336	3.86327	4.11321	4.0647	4.37081	4.35597	4.23289	chr11	11940608	11943298	-	Grb10	chr11	11930499	12037420	-	14783	growth factor receptor bound protein 10	NM_010345
54355	NONMMUT009099.2	1.72492	0.591074	0.482293	1.40747	0.0904465	0.064662	0.0236398	0.166143	0.972	0.949	0.736	0.932	0.761566	1.5481	0.00297556	0.49608	0.454114	1.01487	1.43122	1.65621	0	0.00666047	0.00225826	0	0.480268	0.876665	chr11	30268323	30269403	+	4930505A04Rik	chr11	30426006	30471829	-	75087	RIKEN cDNA 4930505A04 gene	NM_001100394
54510	NONMMUT009431.2	0.851132	1.19493	1.53048	1.09014	0.617127	0.352376	0.0489264	0.32587	0.977	0.949	0.752	0.932	0.666354	0.433808	0.923284	1.04779	0.952475	0.309088	0.635972	0.198624	0.893476	1.04203	0.825799	1.18011	0.872627	1.07393	chr11	44685167	44687080	+	Ebf1	chr11	44618100	45008096	+	13591	early B cell factor 1	NM_001290709
54530	NONMMUT009474.2	1.29324	1.43218	1.55471	1.40388	0.387364	0.237387	0.0319113	0.0595501	0.972	0.949	0.742	0.932	0.152064	0.523052	0.670272	1.15969	0	0.289617	0.215765	0.776243	0.515148	0.348437	1.05088	1.16429	1.19233	1.12158	chr11	46203705	46207299	-	Cyfip2	chr11	46193849	46312859	-	76884	cytoplasmic FMR1 interacting protein 2	NM_133769
54610	NONMMUT009663.2	1.9318	1.3568	0.511066	0.727652	0.0908276	0.207656	0.0283831	0.112595	0.972	0.949	0.742	0.932	0.798489	1.74844	1.2387	0.780018	0.991129	0.576102	1.53485	1.93444	0.91125	1.26815	1.48045	0.693043	0.560909	1.04234	chr11	51606097	51607675	+	Hnrnpab	chr11	51600100	51606881	-	15384	heterogeneous nuclear ribonucleoprotein A/B	NM_010448
54670	NONMMUT009808.2	0.589057	0.87889	1.689	1.13201	0.189099	0.643558	0.00590956	0.466486	0.972	0.973	0.628	0.935	3.31233	2.54881	3.12609	3.30498	2.99409	3.57291	2.70902	2.36856	2.8082	3.52933	2.93391	3.31916	3.34618	3.24783	chr11	54778698	54781273	-	Lyrm7	chr11	54839289	54860591	-	75530	LYR motif containing 7	NM_029327
54715	NONMMUT009894.2	1.20649	1.01831	0.406505	0.481624	0.433306	0.919928	0.00034592	0.000548423	0.972	0.988	0	0.814	1.03267	1.30349	1.05886	0.00483341	1.3027	0.700193	1.23996	1.36434	1.19897	0.964179	1.00226	0	0.00676539	0.00772255	chr11	57795506	57801470	-	Sap30l	chr11	57801637	57810615	+	50724	SAP30-like	NM_001081168
54738	NONMMUT009950.2	1.74589	0.802154	0.48829	1.06276	0.0337428	0.162094	0.032962	0.799009	0.972	0.949	0.742	0.977	2.54077	3.34473	2.22272	2.31054	2.72218	2.33321	3.30911	3.37949	2.31111	2.22793	2.12298	2.82381	1.91652	2.00958	chr11	58976688	58978050	-	Trim11	chr11	58978093	58991462	+	94091	tripartite motif-containing 11	NM_001290988
54896	NONMMUT010273.2	1.39778	0.996665	0.33292	0.466905	0.289627	0.991078	0.0124255	0.0512459	0.972	0.997	0.727	0.932	1.6255	2.10864	1.62069	0.521887	1.89063	1.30043	1.89517	2.29456	1.97213	1.03275	1.70321	0.847591	0.0153489	0.582369	chr11	66957893	66965016	+	Pirt	chr11	66911991	66928700	+	193003	phosphoinositide-interacting regulator of transient receptor potential channels	NM_178656
54967	NONMMUT010524.2	1.41459	1.32499	0.54397	0.580755	0.193933	0.55054	0.0112053	0.203004	0.972	0.958	0.707	0.932	1.52006	2.02045	1.92605	1.14205	1.79641	1.17794	1.97706	2.06258	2.47362	1.01894	1.93341	1.41082	0.858246	1.10373	chr11	70654099	70654927	+	Pfn1	chr11	70651847	70654650	-	18643	profilin 1	NM_011072
54974	NONMMUT010558.2	4.49092	1.89012	0.249107	0.591877	0.0398933	0.415462	0.0105783	0.365056	0.972	0.949	0.707	0.932	0.124348	2.29136	1.04283	0.286195	0.232852	0.00701522	2.50441	2.0413	1.86202	0.101506	0.558477	0.717179	0.00959702	0.0109535	chr11	71012138	71012649	-	Derl2	chr11	71007440	71019841	-	116891	Der1-like domain family, member 2	NM_001291148
55025	NONMMUT010697.2	1.50592	0.976187	0.619991	0.956435	0.00191809	0.299925	0.0160132	0.662006	0.536	0.949	0.731	0.952	1.19556	1.78621	1.16079	1.09653	1.22416	1.16638	1.79534	1.77702	1.178	1.17016	1.13382	1.12823	1.30357	0.816302	chr11	75161379	75164507	-	Hic1	chr11	75164565	75170255	-	15248	hypermethylated in cancer 1	NM_001098203
55135	NONMMUT010978.2	1.11747	0.701724	0.566694	0.902441	0.189696	0.0131481	0.0188422	0.465862	0.972	0.936	0.731	0.935	1.35896	1.5192	0.847937	0.699842	1.39381	1.32325	1.44656	1.58836	0.733475	1.00596	0.78982	0.863945	0.313921	0.855903	chr11	79704629	79705420	+	Rab11fip4	chr11	79591212	79694012	+	268451	RAB11 family interacting protein 4 (class II)	NM_175543
55188	NONMMUT011071.2	0.596373	1.37797	2.14112	0.926655	0.62564	0.574109	0.0111439	0.698733	0.977	0.962	0.707	0.958	1.7705	1.02478	2.23304	2.12315	0	2.54187	1.00296	1.04628	2.38506	2.50714	1.6759	1.92306	2.13041	2.29238	chr11	82745803	82746205	-	Zfp830	chr11	82764345	82767622	+	66983	zinc finger protein 830	NM_025884
55211	NONMMUT011113.2	5.09155	3.3601	0.35299	0.534884	0.0406626	0.345212	0.0294384	0.407533	0.972	0.949	0.742	0.932	0.00517337	2.35328	1.75368	0.850976	0	0.0103283	2.08934	2.57631	1.36624	0.0144106	2.70675	1.30847	0.943462	0.0161177	chr11	83291727	83292291	+	Pex12	chr11	83294645	83298977	-	103737	peroxisomal biogenesis factor 12	NM_134025
55251	NONMMUT011230.2	0.635938	1.07872	1.61778	0.953727	0.13799	0.607239	0.04013	0.664148	0.972	0.968	0.746	0.952	1.89174	1.2387	2.00106	1.93271	2.08916	1.66296	1.15088	1.32148	1.81891	2.06269	2.10536	2.12264	1.93843	1.70725	chr11	85651100	85652847	+	Tbx2	chr11	85832615	85841948	+	21385	T-box 2	NM_009324
55271	NONMMUT011268.2	0.840694	1.0348	1.6149	1.31197	0.505193	0.80018	0.0313053	0.0198165	0.973	0.979	0.742	0.932	3.48002	3.22967	3.52938	3.92111	3.31916	3.62472	3.49158	2.90943	3.40885	3.42953	3.72726	4.00106	3.89664	3.86198	chr11	86312028	86313284	-	Med13	chr11	86265715	86357525	-	327987	mediator complex subunit 13	NM_001080931
55552	NONMMUT011862.2	3.41348	1.00441	0.293769	0.998371	0.0214724	0.222754	0.00289887	0.641021	0.972	0.949	0.57	0.948	0.00186192	1.7731	0.00820993	0.00585754	0	0.00372144	1.91755	1.61256	0.0100589	0.0122512	0.00230082	0	0.0123105	0.0052357	chr11	98261073	98278531	+	Cdk12	chr11	98203305	98253540	+	69131	cyclin-dependent kinase 12	NM_026952
55553	NONMMUT011867.2	1.85831	0.841324	0.414957	0.916556	0.095285	0.605372	0.00892234	0.735564	0.972	0.968	0.676	0.966	1.5569	2.45089	1.30763	1.18193	1.16076	1.86737	2.56646	2.32525	1.77767	0.950429	1.04606	1.45656	0.752195	1.24945	chr11	98278358	98280885	+	Neurod2	chr11	98325417	98329645	-	18013	neurogenic differentiation 2	NM_010895
55621	NONMMUT012040.2	1.98325	0.665381	0.549186	1.63692	0.132612	0.343827	0.00285836	0.0058733	0.972	0.949	0.57	0.92	0.713301	1.70117	0.125554	0.836537	0	1.18847	1.63923	1.76056	0	0.0159745	0.335307	0.792817	0.982048	0.722074	chr11	101012061	101019841	+	Atp6v0a1	chr11	101009452	101063717	+	11975	ATPase, H+ transporting, lysosomal V0 subunit A1	NM_001243051
55703	NONMMUT012273.2	2.92375	2.10963	0.34264	0.474867	0.00538394	0.21848	0.000362438	0.116077	0.746	0.949	0	0.932	0.00235993	1.55018	1.07935	0.00494329	0	0.004716	1.4785	1.61847	1.48562	1.33553	0.0217163	0	0.00590022	0.0089154	chr11	104375232	104376279	-	Kansl1	chr11	104333229	104442291	-	76719	KAT8 regulatory NSL complex subunit 1	NM_001081045
55800	NONMMUT012509.2	2.49866	0.75647	0.312621	1.0326	0.110227	0.58935	0.0468942	0.954554	0.972	0.965	0.749	0.995	6.35131	7.67247	5.94867	5.99495	6.32468	6.37746	7.31877	7.9563	3.49786	6.55361	6.32292	6.02364	6.64177	4.72339	chr11	109011639	109012117	-	Axin2	chr11	108920349	108950781	+	12006	axin 2	NM_015732
55805	NONMMUT012517.2	1.45772	1.3239	0.666312	0.733664	0.0703117	0.441244	0.0302897	0.291311	0.972	0.949	0.742	0.932	1.48774	2.03146	1.89254	1.44573	1.65705	1.2959	2.06149	2.00079	1.59088	1.52487	2.39196	1.70453	1.30152	1.29154	chr11	109343881	109344481	+	Gna13	chr11	109362794	109401369	+	14674	guanine nucleotide binding protein, alpha 13	NM_010303
55865	NONMMUT012635.2	1.20306	0.953358	0.614504	0.775452	0.404837	0.816531	0.0460472	0.202458	0.972	0.979	0.749	0.932	3.52044	3.78715	3.45153	3.08464	3.45112	3.58659	3.54185	3.99674	3.27509	3.171	3.82096	3.06725	3.12676	3.05896	chr11	113776377	113779103	-	Sdk2	chr11	113780790	114065951	-	237979	sidekick cell adhesion molecule 2	NM_172800
55911	NONMMUT012728.2	0.916873	1.48195	1.88315	1.16509	0.571435	0.386074	0.00315617	0.543518	0.975	0.949	0.57	0.945	1.53033	1.40512	2.09783	2.31827	1.54989	1.5105	1.58696	1.19701	2.11088	2.61024	1.2728	2.3327	2.30436	2.31759	chr11	115524192	115524961	-	Sumo2	chr11	115523109	115536230	-	170930	small ubiquitin-like modifier 2	NM_133354
55929	NONMMUT012789.2	0.931074	0.507984	0.54406	0.997196	0.87792	0.182511	0.0493584	0.987133	1	0.949	0.752	0.998	1.15833	1.0553	0.18119	0.177139	1.61025	0.496654	1.26716	0.806892	0	0.48557	0.00190022	0	0.473412	0.00508317	chr11	116087672	116088183	+	Wbp2	chr11	116078573	116086964	-	22378	WW domain binding protein 2	NM_016852
55946	NONMMUT012828.2	13.5827	0.502745	0.123245	3.32973	0.00206507	0.264009	0.00439965	0.373806	0.536	0.949	0.628	0.932	1.01354	4.77724	0.0214401	1.75685	1.58559	0.0515935	4.80896	4.74481	0	0.0450104	0.0189558	0	0.0441241	3.01929	chr11	116438708	116439073	+	Qrich2	chr11	116441325	116454347	-	217341	glutamine rich 2	NM_001033267
56073	NONMMUT013127.2	1.40846	0.640004	0.500642	1.10177	0.462264	0.36674	0.0388878	0.69995	0.972	0.949	0.745	0.958	1.21689	1.71101	0.573038	0.71286	1.74986	0.362472	1.78403	1.6341	0.581405	0.355642	0.754544	1.22076	0.349239	0.392387	chr11	120639010	120639674	-	Pycr1	chr11	120635712	120643670	-	209027	pyrroline-5-carboxylate reductase 1	NM_144795
56090	NONMMUT013180.2	1.57194	1.47486	0.61537	0.655875	0.0551128	0.0277762	0.0310463	0.0171291	0.972	0.949	0.742	0.932	4.64124	5.29378	5.20181	4.5933	4.60213	4.67931	5.16167	5.4148	5.32827	5.02349	5.23695	4.3516	4.82547	4.56365	chr11	121306962	121307895	+	Wdr45b	chr11	121327203	121354447	-	66840	WD repeat domain 45B	NM_025793
56139	NONMMUT013296.2	4.9096	1.23472	0.0820736	0.326349	0.031306	0.853274	0.000497325	0.374331	0.972	0.983	0	0.932	1.33803	3.63364	1.64221	0.0266995	0	2.0201	3.73835	3.52072	0	0.0471675	2.87403	0	0.0497572	0.0299068	chr12	4876307	4878007	-	Ubxn2a	chr12	4879032	4907520	-	217379	UBX domain protein 2A	NM_145441
56148	NONMMUT013318.2	0.7312	1.33925	1.69216	0.923885	0.182442	0.180808	0.01765	0.544174	0.972	0.949	0.731	0.945	1.20149	0.749828	1.62291	1.5087	1.00848	1.3717	0.840348	0.653246	1.44797	1.49715	1.88316	1.50917	1.34214	1.65758	chr12	5239783	5242697	-	Klhl29	chr12	5077466	5375682	-	208439	kelch-like 29	NM_001164493
56329	NONMMUT013680.2	0.754637	0.988593	1.66392	1.27014	0.367712	0.957647	0.0372914	0.133236	0.972	0.994	0.742	0.932	0.72127	0.315126	0.704719	1.04971	0.473677	0.932531	0.0130603	0.564765	0.719001	0.980704	0.344842	1.18081	0.898695	1.05583	chr12	24682019	24685417	+	Cys1	chr12	24665838	24681795	-	12879	cystin 1	NM_001004455
56584	NONMMUT014155.2	0.647225	0.964431	1.59765	1.07218	0.234829	0.897095	0.00254504	0.680908	0.972	0.987	0.57	0.955	2.32514	1.69748	2.27289	2.37343	1.99826	2.59146	1.81373	1.57103	2.24337	2.64229	1.81574	2.38256	2.37974	2.35786	chr12	51780006	51782581	-	Hectd1	chr12	51743722	51829536	-	207304	HECT domain containing 1	NM_144788
56684	NONMMUT014324.2	0.657143	0.860825	1.56958	1.1982	0.286269	0.564925	0.0196809	0.210398	0.972	0.961	0.731	0.932	1.20617	0.600446	0.989959	1.25082	0.828867	1.50497	0.461371	0.727286	1.28504	0.723537	0.903245	1.15131	1.38984	1.20017	chr12	57233835	57236897	+	Mipol1	chr12	57230425	57457241	+	73490	mirror-image polydactyly 1	NM_001164370
56926	NONMMUT014817.2	0.758685	1.22553	1.52734	0.945529	0.158309	0.499797	0.0393544	0.791745	0.972	0.949	0.745	0.976	1.87216	1.47373	2.16556	2.08476	1.84314	1.90061	1.66514	1.25299	1.79231	2.61829	1.94686	1.97241	2.2295	2.0399	chr12	80359524	80362930	-	Dcaf5	chr12	80335847	80436601	-	320808	DDB1 and CUL4 associated factor 5	NM_177267
56983	NONMMUT014918.2	2.91333	2.05356	0.236424	0.335409	0.0523416	0.479822	0.0013774	0.240316	0.972	0.949	0.353	0.932	0.827592	2.37026	1.86572	0.289712	1.3455	0.0118692	2.29618	2.44072	0.588488	1.21983	2.82795	0	0.0146491	0.728558	chr12	81999779	82000849	+	Pcnx	chr12	81860030	82000924	+	54604	pecanex homolog (Drosophila)	NM_018814
57075	NONMMUT015075.2	0.805187	1.07348	1.57999	1.1851	0.31225	0.0806288	0.0246644	0.00246772	0.972	0.949	0.739	0.814	2.09479	1.78218	2.19709	2.44209	2.0766	2.11274	2.02086	1.49603	2.15379	2.24842	2.18745	2.47956	2.3984	2.44716	chr12	85935194	85937822	+	Ttll5	chr12	85824950	86053760	+	320244	tubulin tyrosine ligase-like family, member 5	NM_001081423
57292	NONMMUT015530.2	1.46608	0.774164	0.473857	0.897371	0.188975	0.0542857	0.0202156	0.138369	0.972	0.949	0.731	0.932	1.51908	2.07105	1.14979	0.993569	1.65435	1.3698	1.84058	2.26971	1.16281	1.14307	1.14341	0.903054	0.900354	1.16142	chr12	105490217	105493095	+	D430019H16Rik	chr12	105453856	105493095	+	268595	RIKEN cDNA D430019H16 gene	NM_001252508
57614	NONMMUT016258.2	1.77346	1.09993	0.546964	0.881891	0.0604276	0.587755	0.0289375	0.480444	0.972	0.965	0.742	0.937	2.49533	3.3219	2.63275	2.45142	2.57498	2.41104	3.15748	3.46949	2.81193	2.2677	2.75882	2.42239	2.72654	2.14712	chr13	5860325	5861197	-	Klf6	chr13	5861489	5870393	+	23849	Kruppel-like factor 6	NM_011803
57650	NONMMUT016319.2	2.43862	1.36095	0.418208	0.749366	0.0592332	0.493785	0.0217163	0.423846	0.972	0.949	0.731	0.932	5.01089	6.29695	5.4555	5.03925	5.45072	4.37504	6.34684	6.24528	5.93272	4.81898	5.40363	5.53644	4.25522	5.05044	chr13	9173011	9174404	+	Larp4b	chr13	9093905	9173090	+	217980	La ribonucleoprotein domain family, member 4B	NM_172585
57865	NONMMUT016758.2	0.912378	1.27213	1.58648	1.13783	0.843034	0.491115	0.0415691	0.411029	1	0.949	0.746	0.932	0.689161	0.556865	1.03641	1.2227	0	1.15361	0.689595	0.410675	0.7054	1.01375	1.324	1.42606	1.11961	1.09861	chr13	27314083	27315037	+	Prl6a1	chr13	27312627	27319252	+	19111	prolactin family 6, subfamily a, member 1	NM_011166
57986	NONMMUT016952.2	1.31473	1.00057	0.490684	0.644748	0.0708662	0.998165	0.00249939	0.117122	0.972	0.999	0.489	0.932	1.86268	2.25744	1.8635	1.23031	1.74721	1.96959	2.20845	2.30483	2.02686	1.26761	2.14858	1.14489	1.43108	1.09136	chr13	34000595	34002770	-	Ripk1	chr13	34002874	34035170	+	19766	receptor (TNFRSF)-interacting serine-threonine kinase 1	NM_009068
58412	NONMMUT017728.2	1.28035	0.943229	0.633229	0.859554	0.00487002	0.556217	0.0106783	0.221203	0.746	0.96	0.707	0.932	0.805063	1.1616	0.720743	0.502403	0.828324	0.78142	1.14913	1.17396	0.634106	0.908746	0.599036	0.685746	0.292305	0.502416	chr13	58000226	58003996	-	Klhl3	chr13	58004957	58102428	-	100503085	kelch-like 3	NM_001195075
58609	NONMMUT018103.2	1.0769	0.851478	0.340786	0.431008	0.828537	0.79226	0.0059661	0.255412	1	0.979	0.628	0.932	1.45291	1.5598	1.22095	0.00673833	0.97628	1.81057	1.73125	1.36519	2.10112	0.76453	0.00543719	0	0.00930075	0.0108903	chr13	67228337	67230185	-	Zfp458	chr13	67254918	67269068	-	238690	zinc finger protein 458	NM_001001152
58644	NONMMUT018167.2	1.23689	0.706106	0.435288	0.762494	0.0265094	0.226454	0.00778295	0.381772	0.972	0.949	0.654	0.932	5.63133	5.93805	5.12929	4.73809	5.61561	5.64689	5.98152	5.89323	5.61978	4.58758	4.99026	5.02527	4.24024	4.83784	chr13	69702845	69703946	-	Ube2ql1	chr13	69702832	69739897	-	76980	ubiquitin-conjugating enzyme E2Q family-like 1	NM_001145162
58690	NONMMUT018241.2	1.51598	0.738792	0.467963	0.960251	0.189539	0.163799	0.0389706	0.847535	0.972	0.949	0.745	0.984	3.76136	4.36162	3.3246	3.26608	3.97268	3.51369	4.14503	4.54989	3.44223	3.05898	3.43992	3.11406	2.84549	3.70213	chr13	74034725	74035751	+	Cep72	chr13	74036495	74062285	-	74470	centrosomal protein 72	NM_028959
58751	NONMMUT018401.2	1.50856	1.02039	0.543663	0.803761	0.269933	0.927526	0.0478716	0.176097	0.972	0.99	0.749	0.932	1.28466	1.87784	1.31378	0.998622	0.982904	1.53409	1.58313	2.12243	1.22277	1.06085	1.60297	1.0233	1.0868	0.877889	chr13	77708752	77711090	+	Fam172a	chr13	77708690	78166240	+	68675	family with sequence similarity 172, member A	NM_001163420
58861	NONMMUT018618.2	1.02716	0.659897	0.563411	0.876975	0.0592717	0.000368741	0.00706825	0.210108	0.972	0	0.628	0.932	2.2248	2.26346	1.62511	1.43572	2.21558	2.23395	2.26727	2.25963	1.56214	1.65678	1.65441	1.58244	1.14823	1.5382	chr13	91701664	91741872	-	Acot12	chr13	91741521	91786148	+	74156	acyl-CoA thioesterase 12	NM_028790
58935	NONMMUT018761.2	0.600764	0.635159	0.314447	0.297419	0.0166505	0.0550657	0.0374094	0.0232993	0.972	0.949	0.742	0.932	3.56114	2.82601	2.90633	1.15689	3.60026	3.52092	2.71539	2.92874	3.23193	2.50473	2.89152	0.507235	2.0824	0.0466715	chr13	97138001	97138395	+	Gfm2	chr13	97137937	97181196	+	320806	G elongation factor, mitochondrial 2	NM_001146043
59845	NONMMUT020568.2	0.598367	0.955448	1.77681	1.11276	0.253687	0.843043	0.0201067	0.352836	0.972	0.981	0.731	0.932	2.93655	2.19565	2.8708	3.02494	2.58127	3.2214	1.84696	2.47626	2.88581	3.10123	2.57807	2.98548	3.10021	2.98608	chr14	45488347	45492085	-	Fermt2	chr14	45458792	45530065	-	218952	fermitin family member 2	NM_146054
60247	NONMMUT021491.2	0.849227	1.01712	1.58977	1.32735	0.400407	0.856458	0.0328419	0.0221771	0.972	0.983	0.742	0.932	1.48405	1.24827	1.50854	1.91709	1.59171	1.3677	1.02976	1.438	1.38607	1.63211	1.49689	1.95007	1.75233	2.03451	chr14	70660834	70662390	-	Xpo7	chr14	70654246	70766628	-	65246	exportin 7	NM_023045
60250	NONMMUT021497.2	0.559064	0.694569	1.8156	1.46139	0.0329551	0.187901	0.0238508	0.107656	0.972	0.949	0.736	0.932	2.65596	1.81704	2.13015	2.67749	2.67213	2.63961	2.01295	1.5903	1.98037	2.60057	1.64231	2.48714	2.6985	2.82666	chr14	70759689	70761292	-	Dok2	chr14	70774381	70778494	+	13449	docking protein 2	NM_010071
60291	NONMMUT021568.2	1.15499	0.651512	0.549956	0.974951	0.0778908	0.00546969	0.0156906	0.857509	0.972	0.772	0.731	0.985	3.72427	3.93214	3.10613	3.06953	3.71102	3.73739	3.87472	3.98737	3.01957	3.02404	3.26129	2.736	3.34731	3.06097	chr14	73025602	73026890	+	Cysltr2	chr14	73029128	73049114	-	70086	cysteinyl leukotriene receptor 2	NM_133720
60292	NONMMUT021569.2	1.51399	0.638512	0.409206	0.970277	0.360404	0.32729	0.0291801	0.90999	0.972	0.949	0.742	0.991	2.51827	3.11662	1.87105	1.82752	2.94551	1.90858	3.35204	2.83515	1.32241	2.35262	1.75088	1.44361	2.12923	1.82902	chr14	73026303	73028113	-	Cysltr2	chr14	73029128	73049114	-	70086	cysteinyl leukotriene receptor 2	NM_133720
60321	NONMMUT021639.2	1.33913	0.894187	0.418997	0.627489	0.577826	0.800048	0.00913268	0.0264299	0.975	0.979	0.676	0.932	0.989226	1.41052	0.827874	0.155535	1.56898	0.00474985	1.24731	1.55713	0.546825	0.946384	0.954047	0	0.418297	0.00741915	chr14	75192137	75193203	+	Cpb2	chr14	75242287	75283553	+	56373	carboxypeptidase B2 (plasma)	NM_019775
60341	NONMMUT021684.2	2.55991	1.45287	0.386554	0.681097	0.000146614	0.50762	4.14589e-07	0.377782	0	0.949	0	0.932	0.0273822	1.38348	0.566285	0.0122173	0	0.0542543	1.38244	1.38451	0.00831909	0.003969	1.28308	0	0.0320024	0.00444079	chr14	76432643	76435159	+	Tsc22d1	chr14	76415821	76507766	+	21807	TSC22 domain family, member 1	NM_207652
60865	NONMMUT022761.2	1.60028	1.11147	0.582783	0.839086	0.00391938	0.785936	0.041954	0.613664	0.718	0.979	0.746	0.948	1.11349	1.79182	1.26596	1.01285	1.07148	1.15431	1.76962	1.81368	0.26836	1.42413	1.73406	1.35379	1.04845	0.515533	chr15	10717143	10722471	+	Rai14	chr15	10568978	10714631	-	75646	retinoic acid induced 14	NM_030690
60997	NONMMUT023018.2	1.85451	1.33029	0.569759	0.794278	0.069705	0.489957	0.0365393	0.468043	0.972	0.949	0.742	0.936	0.394128	1.28516	0.805873	0.473589	0.00152765	0.702424	1.28565	1.28468	0.0903143	1.26906	0.823715	0.461802	0.00647316	0.835051	chr15	31621971	31624035	+	Fam173b	chr15	31602116	31617535	+	68073	family with sequence similarity 173, member B	NM_026546
61091	NONMMUT023202.2	2.13873	0.792202	0.366018	0.98815	0.134064	0.648638	0.0296204	0.977922	0.972	0.975	0.742	0.997	1.00803	2.10478	0.671968	0.65477	0.222296	1.51386	2.23367	1.96324	0	0.466734	1.26168	0.228203	1.34704	0.0112518	chr15	37045092	37045932	-	Zfp706	chr15	36997027	37007402	-	68036	zinc finger protein 706	NM_026521
61592	NONMMUT024297.2	0.872182	1.11107	1.75058	1.3742	0.610719	0.62985	0.0344911	0.0727162	0.976	0.972	0.742	0.932	1.8479	1.6506	1.99985	2.45843	1.52239	2.11332	1.76239	1.52943	1.69368	2.19473	2.06553	2.67136	2.42495	2.24738	chr15	81113249	81114529	-	Mkl1	chr15	81012281	81190757	-	223701	MKL (megakaryoblastic leukemia)/myocardin-like 1	NM_153049
61881	NONMMUT024871.2	1.63289	1.34771	0.559297	0.677646	0.130848	0.312596	0.00587154	0.0783162	0.972	0.949	0.628	0.932	0.804015	1.51145	1.23453	0.673133	1.11535	0.406457	1.43652	1.58267	0.873389	1.22988	1.52692	0.664246	0.839967	0.494513	chr15	97766548	97768713	+	Slc48a1	chr15	97784365	97792692	+	67739	solute carrier family 48 (heme transporter), member 1	NM_026353
61890	NONMMUT024891.2	0.707365	1.17222	1.61717	0.975862	0.211402	0.594355	0.0479093	0.907827	0.972	0.966	0.749	0.991	0.869294	0.369822	1.09854	1.06329	1.07597	0.62798	0.464652	0.268317	0.475228	1.36065	1.30218	0.902586	1.29567	0.959593	chr15	98121300	98122731	+	Asb8	chr15	98134640	98165578	-	78541	ankyrin repeat and SOCS box-containing 8	NM_001170711
62051	NONMMUT025235.2	0.6983	0.969739	1.60175	1.15341	0.0813921	0.841379	0.0475335	0.338788	0.972	0.981	0.749	0.932	2.6894	2.17132	2.64507	2.85097	2.57703	2.79365	2.27682	2.05749	2.64606	2.87825	2.3656	2.68746	3.07567	2.75958	chr16	4131950	4135965	-	Crebbp	chr16	4084048	4213404	-	12914	CREB binding protein	NM_001025432
62226	NONMMUT025597.2	1.62917	0.858219	0.442781	0.840535	0.0281144	0.280223	0.0117015	0.380668	0.972	0.949	0.727	0.932	5.56145	6.26558	5.34086	5.09024	5.63226	5.48697	6.34761	6.1786	5.05013	5.4732	5.46048	5.47668	4.72018	4.96852	chr16	14109168	14110097	-	Marf1	chr16	14109166	14159274	-	223989	meiosis arrest female 1	NM_001081154
62405	NONMMUT026029.2	0.583974	1.25644	1.55789	0.724086	0.079199	0.200626	0.0416986	0.0474074	0.972	0.949	0.746	0.932	1.40293	0.626907	1.73227	1.2665	1.39151	1.41427	0.281436	0.905426	1.81753	1.42949	1.90659	1.28102	1.21452	1.30251	chr16	24391611	24393588	-	Lpp	chr16	24393350	24992578	+	210126	LIM domain containing preferred translocation partner in lipoma	NM_178665
62734	NONMMUT026827.2	1.3665	0.509078	0.392878	1.05458	0.413556	0.287944	0.0235208	0.919678	0.972	0.949	0.736	0.993	2.86227	3.31275	1.88823	1.9649	2.24287	3.29422	3.39406	3.22659	0.565165	2.75029	1.53473	1.72242	1.3099	2.56863	chr16	46447645	46448689	-	Gm4737	chr16	46152991	46155077	-	11615	predicted gene 4737	NM_001304528
62864	NONMMUT027110.2	1.72255	0.634967	0.233169	0.632545	0.387325	0.612255	0.0194574	0.586947	0.972	0.97	0.731	0.948	2.30642	3.09097	1.65118	0.990416	3.01009	0.87732	3.24791	2.91484	0.00048416	0.924134	2.70594	1.95663	0.0343953	0.0766996	chr16	64762155	64765169	-	4930453N24Rik	chr16	64766105	64770939	-	67609	RIKEN cDNA 4930453N24 gene	NM_026273
63421	NONMMUT028177.2	3.0576	0.999328	0.327159	1.00099	0.000149425	0.707968	1.67029e-06	0.491396	0	0.979	0	0.937	0.00262339	1.61502	0.00165417	0.00308403	0	0.00524202	1.62681	1.60313	0	0.00349769	0.00146267	0	0.00533327	0.00391353	chr17	10202603	10204965	-	Qk	chr17	10206471	10319361	-	19317	quaking	NM_001159517
63426	NONMMUT028187.2	0.680499	0.928337	1.58458	1.16154	0.278325	0.730184	0.0234915	0.226598	0.972	0.979	0.731	0.932	3.11914	2.5638	3.01186	3.2279	2.79507	3.38359	2.72517	2.38208	2.75846	3.24108	2.99573	3.0976	3.35275	3.22208	chr17	10276219	10278894	-	Qk	chr17	10206471	10319361	-	19317	quaking	NM_001159517
63468	NONMMUT028248.2	0.842895	1.30567	2.4644	1.59093	0.0143046	0.464223	0.0154273	0.0867316	0.972	0.949	0.731	0.932	2.10073	1.85415	2.48552	3.15539	2.07731	2.12377	1.8713	1.8368	2.88189	2.62101	1.71288	2.87618	3.33822	3.21316	chr17	12777363	12778629	+	Mas1	chr17	12841005	12868143	-	17171	MAS1 oncogene	NM_008552
63503	NONMMUT028316.2	1.52463	0.842007	0.38712	0.700961	0.521711	0.820574	0.00301082	0.463546	0.973	0.98	0.57	0.935	1.66815	2.27661	1.42005	0.907458	2.41695	0.0224984	2.30658	2.24599	2.12632	0.0815298	1.38056	1.15424	1.01118	0.470908	chr17	13763823	13767756	+	Mllt4	chr17	13760541	13905794	+	17356	myeloid/lymphoid or mixed-lineage leukemia	NM_010806
63817	NONMMUT029049.2	0.62497	1.14367	1.61696	0.883609	0.0821538	0.195167	0.0492961	0.229066	0.972	0.949	0.752	0.932	2.88941	2.21127	3.08308	2.90456	3.02892	2.73496	2.08259	2.32941	3.11553	2.99948	3.13068	2.87417	3.11906	2.68787	chr17	30506739	30507950	-	Glo1	chr17	30592862	30612659	-	109801	glyoxalase 1	NM_001113560
64001	NONMMUT029547.2	1.19624	0.841097	0.581585	0.827155	0.413267	0.373592	0.0202788	0.201497	0.972	0.949	0.731	0.932	1.96653	2.22505	1.71688	1.44311	2.16125	1.74137	2.36919	2.06489	1.43842	1.72776	1.94087	1.58152	1.25227	1.47622	chr17	36314053	36318762	+	H2-M10.1	chr17	36322860	36326150	-	14985	histocompatibility 2, M region locus 10.1	NM_013544
64019	NONMMUT029587.2	1.66336	0.925902	0.561306	1.00837	0.140208	0.200423	0.0428799	0.897905	0.972	0.949	0.748	0.991	2.41025	3.14435	2.29918	2.31121	2.43767	2.3823	2.88059	3.36726	2.20028	2.37964	2.31196	2.19072	2.4348	2.29769	chr17	37002553	37003828	+	Zfp57	chr17	37001163	37010729	+	22715	zinc finger protein 57	NM_001168502
64149	NONMMUT029888.2	1.42811	0.770319	0.470895	0.873002	0.330228	0.464899	0.000823193	0.375181	0.972	0.949	0.353	0.932	0.574596	1.0887	0.198124	0.00218109	0.983293	0.00223131	1.01253	1.16105	0	0.00311618	0.525521	0	0.00305407	0.0034867	chr17	47527967	47532454	+	Ccnd3	chr17	47505051	47599688	+	12445	cyclin D3	NM_001081636
64415	NONMMUT030413.2	1.54601	1.09747	0.657828	0.926683	0.0804881	0.497032	0.0218598	0.449191	0.972	0.949	0.731	0.933	0.990212	1.61876	1.1244	1.01454	1.05932	0.917621	1.46367	1.75879	1.34878	1.03773	0.95631	1.02428	0.95866	1.0589	chr17	70852764	70856959	+	Tgif1	chr17	70844205	70853532	-	21815	TGFB-induced factor homeobox 1	NM_001164077
64878	NONMMUT031407.2	1.51423	0.554053	0.281958	0.770593	0.577789	0.478329	0.0470965	0.586894	0.975	0.949	0.749	0.948	1.51928	2.11786	0.667372	0.291412	0	2.24274	2.479	1.63502	0.000876727	0.0105134	1.4629	0	0.698501	0.0685953	chr18	7928185	7929027	+	Wac	chr18	7868832	7929028	+	225131	WW domain containing adaptor with coiled-coil	NM_001282093
64923	NONMMUT031501.2	1.92925	1.30966	0.560243	0.82529	0.0539702	0.298407	0.0405099	0.386938	0.972	0.949	0.746	0.932	0.096214	1.04425	0.485405	0.208378	0	0.186411	1.19712	0.873243	0	0.698404	0.65739	0.547302	0.00323998	0.00369891	chr18	11962862	11963550	-	Tmem241	chr18	11981303	12121537	-	338363	transmembrane protein 241	NR_110356
65079	NONMMUT031803.2	1.95783	1.28013	0.296648	0.453694	0.143935	0.628875	0.0230021	0.164253	0.972	0.971	0.731	0.932	1.02709	1.99635	1.38339	0.243177	1.13205	0.913897	2.26572	1.66487	2.06801	1.12467	0.538849	0.61782	0.0108395	0.012485	chr18	31635100	31638308	+	Sap130	chr18	31634383	31723061	+	269003	Sin3A associated protein	NM_172965
65362	NONMMUT032334.2	0.765075	1.06616	1.69116	1.21357	0.0356424	0.635099	0.000622043	0.0798897	0.972	0.972	0.353	0.932	2.53642	2.1501	2.62885	2.90811	2.55372	2.51892	2.23069	2.06474	2.81263	2.68152	2.35473	2.90556	2.89161	2.92693	chr18	50065805	50068795	+	Hsd17b4	chr18	50128201	50196270	+	15488	hydroxysteroid (17-beta) dehydrogenase 4	NM_008292
65621	NONMMUT032899.2	2.48153	1.11379	0.355041	0.791032	0.140903	0.840786	0.00918283	0.44246	0.972	0.981	0.676	0.932	1.18793	2.49916	1.34341	1.00522	0	1.83047	2.64992	2.33079	1.09607	0.894731	1.8542	0.503971	1.27	1.13225	chr18	69570682	69571632	+	Tcf4	chr18	69344492	69687967	+	21413	transcription factor 4	NM_013685
65883	NONMMUT033414.2	1.71295	0.972749	0.371539	0.654258	0.00521949	0.932034	4.38308e-05	0.212626	0.746	0.99	0	0.932	0.655525	1.43201	0.615665	0.00359619	0.605915	0.703485	1.39867	1.4646	0	1.14544	0.469521	0	0.00503454	0.00574723	chr19	3322329	3322941	+	Cpt1a	chr19	3323301	3385733	+	12894	carnitine palmitoyltransferase 1a, liver	NM_013495
65910	NONMMUT033478.2	0.930742	1.19057	2.08116	1.62698	0.782021	0.729799	0.0372113	0.155811	1	0.979	0.742	0.932	0.296465	0.192919	0.548117	1.25031	0	0.542271	0	0.363057	1.2518	0.00522029	0.00218366	1.39529	0.903609	1.39814	chr19	4257746	4258820	+	Ssh3	chr19	4261669	4269172	-	245857	slingshot homolog 3 (Drosophila)	NM_198113
65997	NONMMUT033714.2	1.68778	1.31302	0.49117	0.631359	0.273685	0.5993	0.00584725	0.217743	0.972	0.967	0.628	0.932	1.02479	1.77991	1.41768	0.754207	1.56847	0.141986	1.73786	1.82078	1.89116	0.56424	1.49912	1.03722	0.570166	0.607056	chr19	6530788	6531788	-	Slc22a12	chr19	6535856	6543070	-	20521	solute carrier family 22 (organic anion/cation transporter), member 12	NM_009203
66135	NONMMUT034051.2	1.21096	0.94996	0.403931	0.51491	0.356788	0.883041	0.0111561	0.128432	0.972	0.986	0.707	0.932	1.35973	1.63588	1.28567	0.328062	1.2954	1.42131	1.82763	1.41468	1.57738	0.267838	1.64413	0.297211	0.33228	0.354124	chr19	17353690	17356590	-	Gcnt1	chr19	17326141	17372844	-	14537	glucosaminyl (N-acetyl) transferase 1, core 2	NM_173442
66183	NONMMUT034129.2	0.539736	1.17436	2.27582	1.04596	0.0371286	0.443345	0.012818	0.773439	0.972	0.949	0.731	0.975	1.53098	0.641309	1.76286	1.8277	1.44202	1.61477	0.444211	0.814688	1.59415	2.08913	1.53955	2.02811	1.71151	1.72043	chr19	21161931	21163611	-	Zfand5	chr19	21272278	21286840	+	22682	zinc finger, AN1-type domain 5	NM_009551
66196	NONMMUT034155.2	1.54339	0.986476	0.436311	0.68263	0.255252	0.986388	0.0214766	0.600361	0.972	0.997	0.731	0.948	2.54061	3.16672	2.52097	1.97015	2.85011	2.14607	2.91448	3.38135	3.56703	0.121669	2.09736	2.018	1.73623	2.12842	chr19	21653317	21654073	+	Abhd17b	chr19	21653309	21685637	+	226016	abhydrolase domain containing 17B	NM_146096
66236	NONMMUT034220.2	0.559903	1.024	2.78722	1.524	0.262502	0.94448	0.00629393	0.0667247	0.972	0.993	0.628	0.932	1.39091	0.554158	1.42512	2.03299	0.907151	1.75255	0.536266	0.57183	0.954941	1.3444	1.8393	2.12473	1.80843	2.14199	chr19	23807753	23808447	+	Apba1	chr19	23758876	23949597	+	319924	amyloid beta (A4) precursor protein binding, family A, member 1	NM_177034
66272	NONMMUT034280.2	0.614494	0.873083	1.59016	1.11919	0.0475263	0.442006	0.00232104	0.371008	0.972	0.949	0.489	0.932	2.12596	1.42343	1.93015	2.0926	2.00205	2.24006	1.35427	1.48942	2.00651	2.15269	1.56958	2.03793	2.08047	2.15687	chr19	26609146	26611797	+	Smarca2	chr19	26605160	26778321	+	67155	SWI/SNF related, matrix associated, actin dependent regulator of chromatin, subfamily a, member 2	NM_011416
66452	NONMMUT034594.2	0.701748	0.893898	1.52102	1.19407	0.26664	0.626863	0.00726017	0.193105	0.972	0.971	0.628	0.932	3.20323	2.69225	3.04141	3.29729	2.90216	3.45219	2.79618	2.58026	3.09334	3.28721	2.67851	3.37363	3.28339	3.23125	chr19	36846126	36848415	+	Tnks2	chr19	36834232	36893477	+	74493	tankyrase, TRF1-interacting ankyrin-related ADP-ribose polymerase 2	NM_001163635
66662	NONMMUT035064.2	1.68707	1.29073	0.484322	0.633041	0.204072	0.457066	0.023431	0.0996559	0.972	0.949	0.731	0.932	3.21894	3.97346	3.58712	2.92749	3.62974	2.64242	3.82267	4.10996	3.58017	3.18327	3.90787	3.02363	3.21694	2.43119	chr19	53444013	53447314	-	Smndc1	chr19	53379214	53390573	-	76479	survival motor neuron domain containing 1	NM_172429
66689	NONMMUT035103.2	1.76191	1.01343	0.665128	1.15637	0.047296	0.918893	0.0246262	0.202552	0.972	0.988	0.739	0.932	1.93244	2.74958	1.95168	2.16128	2.14698	1.68032	2.79936	2.69801	1.90514	1.98275	1.966	1.8831	2.28659	2.27848	chr19	53928872	53929855	-	Bbip1	chr19	53929659	53944627	-	100503572	BBSome interacting protein 1	NM_001195338
66747	NONMMUT035204.2	1.65486	0.772639	0.482556	1.03355	0.0587572	0.499128	0.0288215	0.927528	0.972	0.949	0.742	0.993	1.17527	1.90197	0.803131	0.850739	1.25311	1.09298	1.75852	2.03244	1.45061	0.0105194	0.579281	0.249189	0.974372	1.17437	chr19	57116775	57118935	-	Ablim1	chr19	57033264	57216032	-	226251	actin-binding LIM protein 1	NM_001290813
66823	NONMMUT035331.2	0.40746	0.925211	1.96549	0.865596	0.00013639	0.838439	0.042349	0.67528	0	0.981	0.746	0.954	1.83568	0.540407	1.72353	1.5153	1.84264	1.82869	0.522765	0.557835	2.36698	1.31811	1.17333	1.38862	1.30225	1.80377	chr19	60896251	60896961	+	Grk5	chr19	60889749	61092555	+	14773	G protein-coupled receptor kinase 5	NM_018869
66833	NONMMUT035348.2	0.514315	0.508578	3.76699	3.80948	0.302762	0.171634	0.0454338	0.0134951	0.972	0.949	0.749	0.932	1.22439	0.26511	0.248928	2.17852	1.64917	0.619738	0.488983	0	0	0.0115607	0.6387	1.63466	2.52326	2.24085	chr19	61126558	61127657	-	Gm7102	chr19	61174686	61176309	-	633057	predicted gene 7102	NM_001177513
67063	NONMMUT035945.2	0.672349	1.13076	1.54341	0.917707	0.165774	0.323833	0.032583	0.26657	0.972	0.949	0.742	0.932	2.61101	2.03829	2.78831	2.66441	2.43504	2.76783	2.24082	1.80262	2.85093	2.64144	2.86203	2.66565	2.77261	2.54609	chr2	18370307	18372165	-	Dnajc1	chr2	18206333	18392830	-	13418	DnaJ heat shock protein family (Hsp40) member C1	NM_001190817
67265	NONMMUT036513.2	1.39677	1.25507	0.582163	0.647889	0.0298469	0.119332	0.00160018	0.00850108	0.972	0.949	0.489	0.932	1.06085	1.54294	1.38862	0.762438	1.14844	0.967587	1.57523	1.50992	1.45609	1.50527	1.18424	0.815986	0.62641	0.8358	chr2	29785763	29787652	-	Coq4	chr2	29788263	29797743	+	227683	coenzyme Q4	NM_178693
67340	NONMMUT036727.2	0.227463	0.481242	4.68665	2.21518	0.0361671	0.0448592	0.0210541	0.0253732	0.972	0.949	0.731	0.932	2.40276	0.266465	1.3476	2.49502	2.1677	2.60484	0.355332	0.171763	1.63872	1.51183	0.739038	2.59318	2.05333	2.75001	chr2	32708662	32709466	-	Cdk9	chr2	32705782	32712784	-	107951	cyclin-dependent kinase 9 (CDC2-related kinase)	NM_130860
67447	NONMMUT036961.2	3.23458	1.74918	0.280545	0.518783	0.00813336	0.26646	0.000410647	0.11716	0.917	0.949	0	0.932	0.145339	1.83892	0.95202	0.00522401	0.000827094	0.276684	1.7568	1.91661	0	1.26053	1.26777	0	0.00665601	0.0090009	chr2	38015217	38018169	-	Dennd1a	chr2	37798990	38287384	-	227801	DENN/MADD domain containing 1A	NM_146122
67524	NONMMUT037128.2	4.86244	2.13096	0.411442	0.938834	0.0113808	0.273327	0.0301844	0.883455	0.972	0.949	0.742	0.988	0.00414854	2.28583	1.09565	1.00459	0	0.00828518	2.15693	2.40415	0	1.09517	1.71145	0.398987	0.746126	1.5961	chr2	45112824	45113285	+	Zeb2	chr2	44983512	45113279	-	24136	zinc finger E-box binding homeobox 2	NM_015753
67661	NONMMUT037424.2	0.482675	0.92444	2.86998	1.49849	0.32193	0.819337	0.00306391	0.00838251	0.972	0.979	0.57	0.932	1.71474	0.663863	1.60139	2.1849	2.1965	0.986294	0.641596	0.685792	1.46311	1.74595	1.58105	2.04237	2.32644	2.17184	chr2	59263985	59265002	+	Pkp4	chr2	59160850	59355205	+	227937	plakophilin 4	NM_026361
67852	NONMMUT037842.2	0.562173	0.833209	2.15712	1.45543	0.186982	0.564384	0.0403998	0.147263	0.972	0.961	0.746	0.932	1.23569	0.404778	0.972441	1.51388	0.960083	1.467	0	0.720514	1.38515	0.276636	1.04483	1.45647	1.7648	1.2778	chr2	71873685	71875472	+	Pdk1	chr2	71873224	71903858	+	228026	pyruvate dehydrogenase kinase, isoenzyme 1	NM_172665
67952	NONMMUT037996.2	0.755106	0.928611	1.65141	1.34285	0.138302	0.339917	0.0446454	0.0438049	0.972	0.949	0.749	0.932	1.72402	1.31877	1.61716	2.04247	1.75413	1.69326	1.4978	1.11434	1.46615	1.7136	1.66017	1.93813	2.25418	1.90912	chr2	74871243	74873670	+	Mtx2	chr2	74825812	74876748	+	53375	metaxin 2	NM_016804
68212	NONMMUT038546.2	2.12724	1.47357	0.548669	0.792054	0.0966571	0.279279	0.0364087	0.317587	0.972	0.949	0.742	0.932	1.1367	2.22568	1.69601	1.35968	1.45011	0.735736	2.01389	2.41032	2.06139	1.22779	1.67995	1.54534	1.0381	1.44711	chr2	92430482	92434072	-	Slc35c1	chr2	92452765	92460518	-	228368	solute carrier family 35, member C1	NM_145832
68339	NONMMUT038867.2	0.282253	0.447305	2.96651	1.87189	0.00397448	0.0852497	0.0145954	0.105494	0.718	0.949	0.731	0.932	1.87373	0.0487919	0.713063	1.61756	1.93641	1.8082	0.0959876	0	0	1.51787	0.0760836	1.6849	1.81319	1.30819	chr2	103786070	103788391	-	Caprin1	chr2	103762945	103797640	-	53872	cell cycle associated protein 1	NM_001111289
68452	NONMMUT039106.2	0.675384	1.05612	2.54458	1.62725	0.039786	0.926036	0.0027944	0.205285	0.972	0.99	0.57	0.932	0.710696	0.144476	0.789466	1.4919	0.684877	0.736061	0	0.275791	0.0624149	1.65017	0.00342337	1.60453	1.49182	1.36982	chr2	112270028	112272586	+	Slc12a6	chr2	112266314	112363163	+	107723	solute carrier family 12, member 6	NM_133649
68563	NONMMUT039307.2	0.280637	0.692667	6.48962	2.6293	0.133058	0.73673	0.0185248	0.169	0.972	0.979	0.731	0.932	4.17112	2.3379	3.64135	5.03603	3.87308	4.418	3.18766	0	0	5.1459	0.0417428	4.63938	5.17356	5.22552	chr2	118747050	118748807	+	Inafm2	chr2	118745758	118748810	+	100043272	InaF motif containing 2	NM_001301269
68575	NONMMUT039333.2	1.65278	1.21554	0.633046	0.860758	0.046292	0.413831	0.0198603	0.415063	0.972	0.949	0.731	0.932	1.39841	2.1233	1.68	1.46368	1.55892	1.21778	2.04653	2.1962	2.02121	1.43787	1.50814	1.5752	1.18967	1.59148	chr2	119172506	119174228	-	Dnajc17	chr2	119172500	119208795	-	69408	DnaJ heat shock protein family (Hsp40) member C17	NM_139139
68618	NONMMUT039452.2	0.752036	1.19646	1.50849	0.948162	0.0259973	0.47644	0.0114484	0.764596	0.972	0.949	0.707	0.974	1.5501	1.13898	1.80888	1.73208	1.49832	1.60009	1.17776	1.09912	1.66684	2.19205	1.46798	1.72427	1.61743	1.8455	chr2	120877868	120879183	-	Ubr1	chr2	120860276	120970715	-	22222	ubiquitin protein ligase E3 component n-recognin 1	NM_009461
68866	NONMMUT040018.2	0.563193	0.314409	3.68378	6.59866	0.611312	0.27347	0.030653	0.00270826	0.976	0.949	0.742	0.814	1.67944	0.851144	0.0101582	2.73233	0	2.43458	0	1.38287	0	0.0227409	0.00764089	2.76363	2.35092	3.0078	chr2	132559007	132561191	-	Gpcpd1	chr2	132529082	132578248	-	74182	glycerophosphocholine phosphodiesterase 1	NM_001291050
69208	NONMMUT040778.2	1.77252	1.77705	0.518409	0.517087	0.0410095	0.226843	0.0329344	0.113121	0.972	0.949	0.742	0.932	0.599379	1.42518	1.42887	0.477346	0.630779	0.56728	1.54982	1.28875	1.45799	0.699944	1.88961	0.463466	0.00862869	0.841322	chr2	156714400	156720761	-	Myl9	chr2	156775464	156781657	+	98932	myosin, light polypeptide 9, regulatory	NM_172118
69427	NONMMUT041264.2	1.42112	1.07974	0.431464	0.56788	0.532295	0.902655	0.0494614	0.292795	0.975	0.987	0.752	0.932	1.18961	1.69664	1.30029	0.483951	0.0697499	1.81241	1.52565	1.84949	1.39713	1.89929	0.034619	0	1.12939	0.0115606	chr2	167098797	167100824	-	Kcnb1	chr2	167095969	167188818	-	16500	potassium voltage gated channel, Shab-related subfamily, member 1	NM_008420
69820	NONMMUT042007.2	6.08427	1.40042	0.133629	0.580565	0.0979336	0.466019	0.0264509	0.203893	0.972	0.949	0.74	0.932	9.57404	12.1791	10.0599	9.27543	9.7736	9.34237	11.7019	12.5371	10.307	9.02652	10.4655	9.63427	9.29785	8.76486	chr3	5860338	5860826	+	Pex2	chr3	5560188	5576248	-	19302	peroxisomal biogenesis factor 2	NM_001163302
70043	NONMMUT042415.2	1.00729	2.76084	2.20115	0.803086	0.991782	0.240532	0.0400137	0.579469	1	0.949	0.746	0.948	0.842284	0.852756	2.30739	1.99102	1.36527	0.0136695	1.3851	0	2.96013	2.28472	1.13419	1.99839	1.90448	2.06565	chr3	30957328	30957638	-	Prkci	chr3	30995771	31052740	+	18759	protein kinase C, iota	NM_008857
70086	NONMMUT042492.2	0.587426	0.419103	0.449465	0.629982	0.633847	0.387202	0.0187032	0.317156	0.979	0.949	0.731	0.932	1.93513	1.1676	0.680502	0.0138849	2.73051	0.0162187	0.918468	1.37999	0	1.39858	0.228576	0	0.0309879	0.0104944	chr3	34070658	34076000	+	Dnajc19	chr3	34057280	34081354	-	67713	DnaJ heat shock protein family (Hsp40) member C19	NM_001026211
70161	NONMMUT042608.2	0.690272	0.68977	2.70135	2.70331	0.192271	0.0801487	0.0163726	0.00321918	0.972	0.949	0.731	0.814	0.545938	0.0111755	0.0101253	1.44485	0.759771	0.294803	0.0222651	0	0	0.00582872	0.0244342	1.47233	1.15566	1.66197	chr3	36167200	36170021	+	Qrfpr	chr3	36179426	36222275	-	229214	pyroglutamylated RFamide peptide receptor	NM_198192
70171	NONMMUT042633.2	1.87722	1.48114	0.257309	0.326119	0.275832	0.487024	0.00701543	0.0518703	0.972	0.949	0.628	0.932	1.05942	1.96802	1.62613	0.00959959	0.00418811	1.66234	1.73275	2.17025	0.734747	2.08968	1.73978	0	0.0122249	0.016523	chr3	37038469	37040880	+	Adad1	chr3	37063656	37111512	+	21744	adenosine deaminase domain containing 1 (testis specific)	NM_009350
70231	NONMMUT042754.2	0.848611	0.992746	1.60861	1.37506	0.745634	0.985062	0.0126699	0.0852106	1	0.997	0.731	0.932	0.728672	0.491847	0.718169	1.17766	0	1.21053	0.326901	0.639854	0.334628	1.09254	0.624556	1.2712	1.17662	1.07876	chr3	40863947	40865053	-	Mfsd8	chr3	40818172	40846854	-	72175	major facilitator superfamily domain containing 8	NM_028140
70335	NONMMUT043013.2	0.815114	1.11804	1.69304	1.23432	0.662388	0.763556	0.0442594	0.306029	0.983	0.979	0.749	0.932	0.869223	0.574296	1.03019	1.33391	0.280804	1.28599	0.294266	0.808706	0.7747	1.46945	0.719753	1.17774	1.52543	1.27596	chr3	51867344	51868559	-	Maml3	chr3	51687613	52105006	-	433586	mastermind like 3 (Drosophila)	NM_001004176
70514	NONMMUT043420.2	0.617959	0.795592	1.90311	1.4782	0.0370616	0.541397	0.00029116	0.16956	0.972	0.955	0	0.932	1.83475	1.14034	1.50485	2.06869	1.7221	1.93924	1.11879	1.16156	1.14693	2.15045	0.895152	2.09144	2.09793	2.01526	chr3	68893574	68893942	-	Ift80	chr3	68892499	69004570	-	68259	intraflagellar transport 80	NM_026641
70545	NONMMUT043502.2	0.690707	1.06014	1.68458	1.09754	0.334679	0.77547	0.0332747	0.394983	0.972	0.979	0.742	0.932	1.9779	1.44405	2.06216	2.19643	2.28043	1.59463	1.27561	1.59487	1.92386	2.21936	2.02755	1.99467	2.37247	2.1975	chr3	75529073	75530937	-	Pdcd10	chr3	75516490	75556852	-	56426	programmed cell death 10	NM_019745
70794	NONMMUT044205.2	1.51092	0.962964	0.539899	0.847117	0.183068	0.880405	0.0384694	0.458265	0.972	0.986	0.743	0.934	1.44618	2.04161	1.39174	1.15237	1.63796	1.22495	1.82377	2.23083	1.78157	1.01692	1.26917	1.424	0.876435	1.10382	chr3	95588970	95590574	+	Golph3l	chr3	95588934	95619247	+	229593	golgi phosphoprotein 3-like	NM_001177670
70926	NONMMUT044468.2	5.06762	3.54007	0.269865	0.386312	0.102555	0.0193142	0.0272392	9.76136e-05	0.972	0.949	0.742	0	1.90432	4.24563	3.7281	2.35594	0	2.69748	3.85241	4.55431	3.7362	3.76722	3.67952	2.22551	2.59619	2.21231	chr3	101460594	101462837	+	Igsf3	chr3	101377125	101463060	+	78908	immunoglobulin superfamily, member 3	NM_207205
70991	NONMMUT044589.2	0.802745	1.20539	1.52122	1.01307	0.611333	0.670469	0.0161982	0.958885	0.976	0.978	0.731	0.995	2.53154	2.21456	2.80105	2.81979	1.99531	2.92158	1.99387	2.40592	2.254	3.354	2.56403	2.82033	2.83232	2.80659	chr3	104149755	104151705	-	Magi3	chr3	104013265	104220406	-	99470	membrane associated guanylate kinase, WW and PDZ domain containing 3	NM_133853
71050	NONMMUT044732.2	1.95972	0.896293	0.584697	1.27842	0.0217044	0.276063	0.0463567	0.245423	0.972	0.949	0.749	0.932	0.159618	1.13026	0.00165975	0.356026	0	0.303322	1.05591	1.20097	0	0.00297431	0.00200335	0.748495	0.210171	0.00406281	chr3	107889895	107895768	-	Gstm5	chr3	107895854	107898685	+	14866	glutathione S-transferase, mu 5	NM_010360
71860	NONMMUT046392.2	1.98882	1.01794	0.369166	0.721261	0.0490399	0.95302	0.00132235	0.21325	0.972	0.994	0.353	0.932	0.533408	1.52532	0.559068	0.0876618	0.78463	0.22902	1.61303	1.43193	0	0.956077	0.565522	0.239148	0.00513995	0.00586754	chr4	21727766	21729013	+	Ccnc	chr4	21727701	21759922	+	51813	cyclin C	NM_001122982
71953	NONMMUT046585.2	1.70103	1.19344	0.322458	0.459606	0.0612976	0.753193	0.000687444	0.204944	0.972	0.979	0.353	0.932	0.872119	1.63853	1.12724	0.00571206	1.07177	0.640334	1.54624	1.72527	0.359762	0.614765	1.90254	0	0.00834804	0.00877117	chr4	32507341	32508954	+	Bach2	chr4	32417435	32586108	+	12014	BTB and CNC homology, basic leucine zipper transcription factor 2	NM_001109661
71988	NONMMUT046684.2	13.6641	2.20551	0.129902	0.804797	0.000284539	0.494537	0.00125567	0.777417	0	0.949	0.353	0.975	0.0102156	3.78253	1.15133	0.838027	0	0.0203593	3.8049	3.75981	0	0.0246612	2.21609	0	0.0637777	1.73015	chr4	34803109	34804525	-	Zfp292	chr4	34803110	34882948	-	30046	zinc finger protein 292	NM_013889
71989	NONMMUT046685.2	0.399025	0.821609	2.43546	1.18281	0.015149	0.344053	0.0287812	0.403498	0.972	0.949	0.742	0.932	4.61639	3.29094	4.33292	4.57514	4.61707	4.61571	3.53888	2.99137	4.0682	4.7108	4.12902	4.3187	4.8383	4.52035	chr4	34803127	34804654	-	Zfp292	chr4	34803110	34882948	-	30046	zinc finger protein 292	NM_013889
72120	NONMMUT047072.2	0.385096	0.683055	3.20409	1.80642	0.134625	0.62401	0.0395451	0.303041	0.972	0.971	0.746	0.932	2.16728	0.790568	1.61735	2.47048	1.85906	2.42109	0	1.29837	2.80597	0.0337344	0.247802	2.58213	2.03995	2.70627	chr4	44915314	44918084	+	Grhpr	chr4	44981411	44990696	+	76238	glyoxylate reductase/hydroxypyruvate reductase	NM_080289
72121	NONMMUT047073.2	0.766092	0.744056	2.63637	2.71445	0.707237	0.689051	0.0484544	0.0448037	0.993	0.979	0.749	0.932	1.63785	1.25344	1.21133	2.652	1.10959	2.02368	1.91387	0	2.28907	0.0443378	0.0397279	2.80429	2.41709	2.70709	chr4	44917699	44919796	+	Grhpr	chr4	44981411	44990696	+	76238	glyoxylate reductase/hydroxypyruvate reductase	NM_080289
72159	NONMMUT047160.2	1.41506	1.10482	0.645753	0.827083	0.00544316	0.655155	0.0226666	0.363172	0.746	0.977	0.731	0.932	0.810674	1.31154	0.954486	0.680591	0.765736	0.854253	1.31379	1.30928	1.26193	1.00252	0.497751	0.425933	0.658761	0.915498	chr4	46627088	46628865	+	Tbc1d2	chr4	46604390	46650199	-	381605	TBC1 domain family, member 2	NM_198664
72173	NONMMUT047207.2	0.626503	0.94802	1.63143	1.07813	0.18872	0.75104	0.0212416	0.396577	0.972	0.979	0.731	0.932	1.63817	0.963562	1.56116	1.6697	1.36019	1.87114	0.781614	1.12511	1.42212	1.71328	1.53301	1.79896	1.66349	1.53452	chr4	48427728	48429231	-	Tex10	chr4	48430956	48473422	-	269536	testis expressed gene 10	NM_172304
72607	NONMMUT048163.2	1.20283	1.11227	0.513491	0.555299	0.499933	0.245407	0.0490017	0.000853213	0.973	0.949	0.752	0.814	0.880298	1.14673	1.03381	0.185145	1.02006	0.725533	0.845612	1.39573	1.06844	1.02464	1.00765	0.108263	0.00625678	0.409818	chr4	95052950	95060658	+	Jun	chr4	95049036	95052222	-	16476	jun proto-oncogene	NM_010591
72666	NONMMUT048276.2	0.61865	0.896245	1.7104	1.18064	0.169008	0.498454	0.0452816	0.191765	0.972	0.949	0.749	0.932	2.23059	1.53778	2.07255	2.31212	1.95956	2.45866	1.66498	1.39828	2.15243	2.0952	1.9636	2.55569	2.1674	2.17847	chr4	99231116	99234184	+	Atg4c	chr4	99193934	99259787	+	242557	autophagy related 4C, cysteine peptidase	NM_175029
72832	NONMMUT048653.2	0.684568	0.90596	1.89939	1.43523	0.55982	0.788386	0.023653	0.00538234	0.975	0.979	0.736	0.912	2.46442	1.91769	2.32194	2.84322	1.69656	2.96289	1.44425	2.27355	2.33309	2.49778	2.10873	2.87987	2.82369	2.82539	chr4	109402312	109403680	-	Ttc39a	chr4	109407100	109444745	+	230603	tetratricopeptide repeat domain 39A	NM_153392
72882	NONMMUT048755.2	1.20921	0.563822	0.596419	1.27912	0.316188	0.0575552	0.00501436	0.131765	0.972	0.949	0.628	0.932	3.66677	3.94084	2.84009	3.19524	3.87193	3.42753	3.89283	3.9873	2.90494	2.45582	3.08844	3.27191	3.00197	3.29391	chr4	114612819	114615096	+	Trabd2b	chr4	114406724	114615098	+	666048	TraB domain containing 2B	NM_001085549
72922	NONMMUT048840.2	0.657254	0.692872	2.11913	2.0102	0.476338	0.409893	0.0139432	0.00938217	0.972	0.949	0.731	0.932	1.99023	1.38476	1.46089	2.46823	1.31142	2.45	1.62817	1.09177	0.899729	1.50878	1.82658	2.42087	2.62921	2.33889	chr4	116370682	116371851	-	Mast2	chr4	116306760	116464181	-	17776	microtubule associated serine/threonine kinase 2	NM_001042743
72930	NONMMUT048859.2	2.56862	1.5336	0.369809	0.619392	0.000373852	0.170775	0.0181102	0.172264	0	0.949	0.731	0.932	1.59332	2.95431	2.21024	1.51917	1.56356	1.62248	2.96686	2.94166	2.58197	2.06745	1.88892	1.09234	0.99836	2.1599	chr4	116626917	116627497	-	Akr1a1	chr4	116636510	116651674	-	58810	aldo-keto reductase family 1, member A1 (aldehyde reductase)	NM_021473
73045	NONMMUT049323.2	0.649053	0.756916	1.50759	1.29275	0.0344508	0.0866735	0.019875	0.0600632	0.972	0.949	0.731	0.932	1.74792	1.12432	1.34612	1.71657	1.66704	1.8245	1.03554	1.20796	1.16013	1.26523	1.57937	1.79457	1.78624	1.55648	chr4	123716404	123718181	-	Ndufs5	chr4	123712710	123716081	-	595136	NADH dehydrogenase (ubiquinone) Fe-S protein 5	NM_001030274
73075	NONMMUT049370.2	1.51661	1.01419	0.476525	0.712592	0.205123	0.973543	4.74468e-05	0.324778	0.972	0.996	0	0.932	0.471008	1.07185	0.49133	0.00247844	0.824072	0.00253548	1.09977	1.04339	0	0.128441	1.08686	0	0.00347029	0.0039618	chr4	124528386	124530185	-	Pou3f1	chr4	124657646	124660655	+	18991	POU domain, class 3, transcription factor 1	NM_011141
73291	NONMMUT049854.2	2.94175	1.00026	0.340199	1.00052	0.0102335	0.819036	0.000948947	0.644762	0.972	0.979	0.353	0.948	0.0011802	1.55786	0.00155828	0.00230635	0	0.00235944	1.45736	1.65181	0	0.00329507	0.00137788	0	0.0032294	0.00368684	chr4	132352003	132353336	-	Phactr4	chr4	132355925	132422446	-	100169	phosphatase and actin regulator 4	NM_175306
73723	NONMMUT050792.2	1.33816	0.929208	0.535045	0.770522	0.426232	0.773892	0.0499185	0.151422	0.972	0.979	0.757	0.932	4.76219	5.18244	4.65627	4.28017	5.06674	4.37566	4.88739	5.42728	4.79369	4.26946	4.83926	4.45997	4.12385	4.23618	chr4	152283954	152285336	+	Hes3	chr4	152285972	152291662	-	15207	hairy and enhancer of split 3 (Drosophila)	NM_008237
73798	NONMMUT050971.2	1.67299	0.969003	0.5493	0.948368	0.0494971	0.870807	0.026547	0.789761	0.972	0.985	0.742	0.976	1.02552	1.76794	0.980088	0.903607	0.811961	1.2115	1.82921	1.70395	1.24593	0.675536	0.962623	1.18343	1.00412	0.417192	chr4	155622238	155624770	-	Cdk11b	chr4	155624869	155649932	+	12537	cyclin-dependent kinase 11B	NM_007661
73799	NONMMUT050979.2	1.56994	1.2384	0.544854	0.690717	0.0472662	0.179938	0.0238453	0.0637732	0.972	0.949	0.736	0.932	3.15652	3.80723	3.465	2.93117	3.1754	3.1374	3.6847	3.92016	3.68788	3.2899	3.38679	2.75545	2.72067	3.2536	chr4	155667314	155669201	-	Mib2	chr4	155654470	155669254	-	76580	mindbomb E3 ubiquitin protein ligase 2	NM_145124
73821	NONMMUT051024.2	3.5258	1.87725	0.376135	0.706446	0.0376927	0.257478	0.0146382	0.344243	0.972	0.949	0.731	0.932	0.00259191	1.82054	0.911212	0.409863	0	0.00517918	2.01357	1.59764	0.964306	1.42688	0.00302562	0.62602	0.00708667	0.523515	chr4	155951512	155952339	+	Ube2j2	chr4	155943813	155956448	+	140499	ubiquitin-conjugating enzyme E2J 2	NM_001039157
73859	NONMMUT051092.2	1.03796	1.11859	0.318191	0.295255	0.966537	0.875112	0.026719	0.0605596	1	0.986	0.742	0.932	2.32457	2.37832	2.48625	0.726282	3.17084	0.0180911	2.48226	2.2663	2.99823	2.49183	1.67557	1.54898	0.0247198	0.0281962	chr5	3525429	3525970	+	Fam133b	chr5	3543833	3570546	+	68152	family with sequence similarity 133, member B	NM_001042501
73860	NONMMUT051093.2	1.71276	0.751636	0.462594	1.05412	0.311105	0.617492	0.0426092	0.885607	0.972	0.97	0.748	0.989	2.11804	2.89436	1.70615	1.78218	2.72654	1.04504	2.95792	2.82789	1.61428	1.07737	2.20692	0.86858	2.29293	1.8448	chr5	3525611	3529438	+	Fam133b	chr5	3543833	3570546	+	68152	family with sequence similarity 133, member B	NM_001042501
73903	NONMMUT051192.2	0.736444	1.03931	1.52995	1.08411	0.362848	0.862752	0.00486313	0.448745	0.972	0.983	0.628	0.933	2.45655	2.0152	2.51217	2.62868	2.09061	2.7482	2.06348	1.96524	2.37516	2.75959	2.3658	2.52952	2.68002	2.67162	chr5	8437042	8440488	+	Slc25a40	chr5	8422838	8454839	+	319653	solute carrier family 25, member 40	NM_178766
74204	NONMMUT051818.2	0.708577	1.19256	1.88367	1.11922	0.665433	0.745878	0.0376005	0.646387	0.983	0.979	0.743	0.949	1.29325	0.796249	1.54731	1.7098	0.0409321	1.95339	0.764831	0.826998	1.32554	1.08364	2.05051	1.651	1.47088	1.96386	chr5	32136915	32139644	+	Fosl2	chr5	32136472	32157839	+	14284	fos-like antigen 2	NM_008037
74364	NONMMUT052128.2	1.81145	0.985569	0.459961	0.845395	0.0404195	0.966895	0.0112381	0.596563	0.972	0.995	0.707	0.948	0.451094	1.30824	0.430122	0.18782	0.518657	0.380211	1.17368	1.43131	0.0247051	0.00480872	1.01538	0	0.492799	0.0142865	chr5	44213799	44217028	-	Tapt1	chr5	44175162	44226606	-	231225	transmembrane anterior posterior transformation 1	NM_173764
75486	NONMMUT054395.2	1.23931	0.824612	0.636694	0.956885	0.0224556	0.332915	0.0410174	0.828719	0.972	0.949	0.746	0.981	0.75745	1.06698	0.479237	0.415655	0.762061	0.752823	1.02405	1.10868	0.730056	0.00481426	0.604045	0	0.567479	0.603863	chr5	123133729	123140679	+	Setd1b	chr5	123142193	123168630	+	208043	SET domain containing 1B	NM_001040398
75555	NONMMUT054535.2	1.69108	1.28118	0.288309	0.380551	0.0227516	0.558003	0.0483409	0.142424	0.972	0.96	0.749	0.932	2.88766	3.6456	3.24513	1.85129	2.77697	2.99045	3.70912	3.57915	2.96834	2.66617	3.83501	0	1.02283	2.96213	chr5	125456859	125460008	+	Bri3bp	chr5	125441568	125460885	+	76809	Bri3 binding protein	NM_029752
75648	NONMMUT054718.2	0.44031	0.686509	1.91373	1.22742	0.286845	0.431367	0.0183072	0.385077	0.972	0.949	0.731	0.932	1.47326	0.28985	0.930609	1.22624	1.93863	0.782029	0	0.531096	1.4452	0.765207	0.373643	1.09506	1.37178	1.19823	chr5	131905694	131906442	-	Auts2	chr5	131437682	132542343	-	319974	autism susceptibility candidate 2	NM_177047
75885	NONMMUT055318.2	0.720539	1.0275	1.54394	1.0827	0.14449	0.592366	0.0291764	0.160961	0.972	0.965	0.742	0.932	3.83609	3.36324	3.87522	3.98985	3.80445	3.86705	3.58138	3.10613	3.82247	3.96589	3.83283	3.89644	4.01073	4.05764	chr5	147498733	147500249	+	Flt1	chr5	147562196	147725988	-	14254	FMS-like tyrosine kinase 1	NM_010228
75953	NONMMUT055416.2	1.16252	0.765329	0.608845	0.924821	0.757592	0.550171	0.0464258	0.656372	1	0.958	0.749	0.95	0.862635	1.07988	0.476787	0.364033	1.39434	0.0115498	0.93134	1.21455	0.467439	0.733308	0.176097	0.622289	0.00915323	0.395474	chr5	149369045	149376734	+	Medag	chr5	149411806	149431703	+	70717	mesenteric estrogen dependent adipogenesis	NM_027519
76024	NONMMUT055550.2	5.38073	0.0282513	0.143158	27.2657	0.0471278	0.27188	0.00899764	0.270153	0.972	0.949	0.676	0.932	5.23611	7.66391	0.0905678	4.85959	6.21494	0.134894	7.61667	7.70965	0	0.185643	0.080035	6.17321	3.78436	0.206469	chr6	3200765	3201589	+	Samd9l	chr6	3372258	3399571	-	209086	sterile alpha motif domain containing 9-like	NM_010156
76049	NONMMUT055594.2	0.610011	0.97172	1.74906	1.09799	0.0911279	0.828894	0.0335411	0.439002	0.972	0.98	0.742	0.932	2.33641	1.62332	2.29502	2.4299	2.20212	2.45926	1.39281	1.82202	2.04534	2.42175	2.38872	2.20569	2.57302	2.48597	chr6	4919625	4920828	+	Ppp1r9a	chr6	4903320	5165661	+	243725	protein phosphatase 1, regulatory (inhibitor) subunit 9A	NM_181595
76252	NONMMUT056001.2	2.30424	0.759679	0.296401	0.899037	0.105182	0.431115	0.00688142	0.411464	0.972	0.949	0.628	0.932	0.570402	1.77469	0.173865	0.0203166	0.97586	0.00440973	1.55449	1.9657	0.0060894	0.00525084	0.460851	0.0153328	0.0391267	0.00629071	chr6	28219166	28223166	-	Zfp800	chr6	28239931	28261601	-	627049	zinc finger protein 800	NM_001081678
76279	NONMMUT056060.2	0.897999	1.14374	1.50428	1.18108	0.296988	0.476977	0.0406824	0.278922	0.972	0.949	0.746	0.932	1.59864	1.44343	1.7924	2.0325	1.56014	1.63615	1.5488	1.32975	1.46286	1.78517	2.06645	1.81842	2.14277	2.11449	chr6	29857140	29859574	+	Strip2	chr6	29917013	29959680	+	320609	striatin interacting protein 2	NR_104576
76384	NONMMUT056257.2	0.732319	1.06748	1.59497	1.0942	0.181322	0.642412	0.0320485	0.416584	0.972	0.973	0.742	0.932	2.01111	1.56166	2.10532	2.23519	1.91876	2.09791	1.77616	1.30959	1.85342	2.30385	2.12349	2.09655	2.2563	2.34206	chr6	32949366	32953636	-	Chchd3	chr6	32792227	33060152	-	66075	coiled-coil-helix-coiled-coil-helix domain containing 3	NM_025336
76413	NONMMUT056312.2	0.773752	0.975745	1.56203	1.23866	0.559965	0.936678	0.0345558	0.176878	0.975	0.991	0.742	0.932	1.73233	1.36227	1.6969	2.00569	1.18897	2.1261	1.521	1.18389	1.74214	1.95592	1.32261	2.17463	1.90815	1.91818	chr6	34635196	34639516	+	Cald1	chr6	34709444	34775469	+	109624	caldesmon 1	NM_145575
76418	NONMMUT056317.2	0.69123	0.815987	1.64764	1.39573	0.257122	0.324227	0.042521	0.0430244	0.972	0.949	0.748	0.932	2.38017	1.8474	2.08678	2.5678	2.52155	2.2234	1.44664	2.1607	1.68799	2.35117	2.1439	2.58704	2.62583	2.48701	chr6	34734103	34735946	+	Cald1	chr6	34709444	34775469	+	109624	caldesmon 1	NM_145575
76714	NONMMUT056954.2	1.20737	1.01846	0.649716	0.770226	0.146549	0.883962	0.0151442	0.0761489	0.972	0.986	0.731	0.932	0.920733	1.19259	0.947121	0.570475	0.971815	0.867775	1.09117	1.28736	0.796819	0.838556	1.17539	0.595817	0.408064	0.693145	chr6	52210521	52213334	-	Hoxa6	chr6	52206365	52208624	-	15403	homeobox A6	NM_010454
76740	NONMMUT057001.2	0.554973	0.797025	1.85892	1.29438	0.329635	0.574086	0.0428293	0.271833	0.972	0.962	0.748	0.932	2.11277	1.26326	1.78547	2.15772	2.50511	1.57216	1.6162	0.794998	1.03787	1.87634	2.20704	2.15679	2.30354	1.99654	chr6	52879233	52880102	-	Jazf1	chr6	52768068	53068624	-	231986	JAZF zinc finger 1	NM_001168277
77116	NONMMUT057810.2	1.08555	2.80316	2.29075	0.887113	0.921731	0.269578	0.0370603	0.7632	1	0.949	0.742	0.973	2.12142	2.23984	3.60847	3.43566	0	2.94531	2.21032	2.26876	3.4045	2.61018	4.31444	3.04788	3.52857	3.66115	chr6	87002030	87003221	+	Nfu1	chr6	87009836	87028461	+	56748	NFU1 iron-sulfur cluster scaffold	NM_020045
77462	NONMMUT058465.2	0.697317	0.567104	0.415599	0.511026	0.584205	0.450165	1.35208e-05	0.373877	0.975	0.949	0	0.932	1.79306	1.27295	0.974747	0.00621469	2.34695	0.882464	1.25221	1.29339	1.95871	0.00887361	0.00371417	0	0.00869706	0.00992672	chr6	114825129	114825466	+	Vgll4	chr6	114862092	114921752	-	232334	vestigial like family member 4	NM_177683
77505	NONMMUT058565.2	4.08969	3.09292	0.441704	0.584053	0.0439212	0.0958504	0.0495097	0.175698	0.972	0.949	0.757	0.932	2.02601	4.058	3.65498	2.87915	1.41679	2.45302	3.83964	4.24761	3.88695	2.88	3.96668	3.42016	2.77677	2.17433	chr6	117883980	117884311	+	Hnrnpf	chr6	117900340	117925622	+	98758	heterogeneous nuclear ribonucleoprotein F	NM_001166432
77652	NONMMUT058932.2	0.669321	0.778511	1.87112	1.60869	0.0456534	0.220822	0.0218628	0.0311759	0.972	0.949	0.731	0.932	3.80398	3.22475	3.44276	4.12865	3.75612	3.8503	3.35946	3.07615	3.00708	3.49608	3.7332	3.98887	4.33214	4.04071	chr6	127125165	127125976	-	Ccnd2	chr6	127125709	127151048	-	12444	cyclin D2	NM_009829
77817	NONMMUT059317.2	1.25482	0.749996	0.604237	1.01095	0.307281	0.298952	0.0416886	0.960866	0.972	0.949	0.746	0.995	0.833314	1.1608	0.418268	0.433987	0.594757	1.03796	1.02921	1.28138	0	0.312687	0.82126	0.716296	0.0976611	0.422114	chr6	141246919	141250009	-	Pde3a	chr6	141249269	141499351	+	54611	phosphodiesterase 3A, cGMP inhibited	NM_018779
78429	NONMMUT060756.2	0.642228	0.784476	1.73887	1.42356	0.0155549	0.215277	0.0106241	0.0524587	0.972	0.949	0.707	0.932	1.09223	0.453383	0.742027	1.25153	1.02638	1.1552	0.437733	0.468866	1.07701	0.488773	0.589439	1.39991	1.11951	1.22111	chr7	35347457	35348299	+	Rhpn2	chr7	35334237	35392287	+	52428	rhophilin, Rho GTPase binding protein 2	NM_027897
79092	NONMMUT062248.2	0.552513	0.718815	1.719	1.3213	0.22458	0.241715	0.0168215	0.0246259	0.972	0.949	0.731	0.932	2.4447	1.58878	1.96839	2.37034	2.01608	2.77471	1.6355	1.54049	1.89296	2.0302	1.97869	2.17637	2.50471	2.41045	chr7	75520302	75521846	+	Akap13	chr7	75455534	75754609	+	75547	A kinase (PRKA) anchor protein 13	NM_029332
79199	NONMMUT062463.2	3.18123	1.49056	0.450713	0.961934	0.018673	0.493847	0.00452017	0.913289	0.972	0.949	0.628	0.992	0.0021489	1.67173	0.578005	0.522015	0	0.00429461	1.52768	1.8027	1.30594	0.00599628	0.00250859	0.55449	0.497994	0.512966	chr7	81528845	81529839	+	Fsd2	chr7	81534354	81566981	-	244091	fibronectin type III and SPRY domain containing 2	NM_172904
79474	NONMMUT063003.2	1.87255	1.13631	0.433641	0.714609	0.0216846	0.717659	0.00665922	0.314809	0.972	0.979	0.628	0.932	1.3054	2.2104	1.48975	1.00498	1.48212	1.10396	2.21727	2.2035	1.65817	0.66551	1.88086	1.18361	0.492331	1.2281	chr7	101837995	101839194	+	Folr2	chr7	101839988	101857190	-	14276	folate receptor 2 (fetal)	NM_001303239
79485	NONMMUT063038.2	0.753441	1.1715	1.56578	1.00702	0.163092	0.401699	0.0310735	0.958093	0.972	0.949	0.742	0.995	1.7275	1.31906	1.95585	1.96594	1.84192	1.60321	1.46233	1.15998	2.1773	2.01186	1.62398	1.78238	2.08661	2.01172	chr7	102360972	102363485	+	Rrm1	chr7	102441695	102469771	+	20133	ribonucleotide reductase M1	NM_009103
79540	NONMMUT063199.2	0.989792	0.755192	0.536553	0.703233	0.958785	0.276989	0.0103821	0.131839	1	0.949	0.693	0.932	3.35341	3.3386	2.94832	2.4404	3.5657	3.1044	3.22636	3.44274	2.85553	2.59856	3.30174	2.62463	2.20237	2.46313	chr7	110285624	110287144	-	Sbf2	chr7	110308013	110614920	-	319934	SET binding factor 2	NM_177324
79542	NONMMUT063202.2	0.570811	0.893309	1.63163	1.04259	0.0429563	0.218076	0.0055573	0.384789	0.972	0.949	0.628	0.932	1.70185	0.892931	1.53908	1.59924	1.82781	1.56382	0.863942	0.921349	1.52156	1.53371	1.56167	1.48511	1.61482	1.69038	chr7	110429760	110431395	-	Sbf2	chr7	110308013	110614920	-	319934	SET binding factor 2	NM_177324
79572	NONMMUT063269.2	0.616834	0.844123	1.64639	1.20309	0.00510876	0.255294	0.00724071	0.151473	0.746	0.949	0.628	0.932	2.36877	1.67172	2.12429	2.39103	2.37523	2.36227	1.60685	1.7338	2.38726	1.91602	2.02653	2.26406	2.47911	2.42143	chr7	112809712	112812835	+	Tead1	chr7	112679320	112906805	+	21676	TEA domain family member 1	NM_001166584
79620	NONMMUT063356.2	0.771539	1.10563	1.61524	1.12716	0.11335	0.570739	0.00637871	0.343317	0.972	0.961	0.628	0.932	2.09114	1.71696	2.23601	2.4087	2.0094	2.16851	1.59253	1.8315	2.05689	2.52991	2.0692	2.37668	2.49535	2.34988	chr7	116396550	116399717	-	Pik3c2a	chr7	116337276	116443458	-	18704	phosphatidylinositol 3-kinase, C2 domain containing, alpha polypeptide	NM_011083
79649	NONMMUT063409.2	1.70476	1.33369	0.637092	0.814351	0.154412	0.490304	0.03962	0.465791	0.972	0.949	0.746	0.935	1.54915	2.31873	1.96458	1.6683	1.08608	1.89916	2.18249	2.4432	1.49354	1.73269	2.47759	1.88097	1.39306	1.68958	chr7	118768016	118768593	+	9030624J02Rik	chr7	118740271	118841491	+	71517	RIKEN cDNA 9030624J02 gene	NM_027815
79802	NONMMUT063741.2	1.25828	1.33655	1.84429	1.73629	0.6222	0.605042	0.0108958	0.0692315	0.977	0.968	0.707	0.932	1.22213	1.55358	1.64064	2.43665	1.73435	0.420642	1.7022	1.38788	1.6355	2.21993	0.667646	2.29567	2.44267	2.55954	chr7	127565468	127566936	+	Tmem265	chr7	127561223	127565270	+	105180375	transmembrane protein 265	NM_001304267
79812	NONMMUT063766.2	1.20541	0.891557	0.647006	0.874767	0.13652	0.0976164	0.0463302	0.302768	0.972	0.949	0.749	0.932	2.19733	2.46685	2.03173	1.8387	2.14228	2.25037	2.55521	2.37273	1.94043	2.09038	2.06007	1.473	2.05633	1.92426	chr7	127863046	127865065	-	Zfp668	chr7	127865359	127876823	-	244219	zinc finger protein 668	NM_146259
79894	NONMMUT063933.2	0.300191	0.777233	4.69331	1.8127	0.342833	0.718753	0.00348294	0.107175	0.972	0.979	0.57	0.932	1.73765	0.00159959	1.37407	2.23221	0.528214	2.38617	0	0.0031974	2.15398	1.05306	0.322558	2.01448	2.2887	2.36991	chr7	131446083	131448944	+	Acadsb	chr7	131410601	131446211	+	66885	acyl-Coenzyme A dehydrogenase, short/branched chain	NM_025826
79972	NONMMUT064075.2	0.860477	0.672475	0.661986	0.847057	0.155051	0.00402308	0.0163014	0.0731598	0.972	0.718	0.731	0.932	2.11328	1.89649	1.54084	1.30137	2.18342	2.03957	1.9583	1.83192	1.52776	1.5934	1.49973	1.12262	1.2831	1.47655	chr7	137193728	137194821	-	Ebf3	chr7	137193671	137314445	-	13593	early B cell factor 3	NM_001113415
80111	NONMMUT064407.2	4.37221	2.79186	0.373684	0.585212	0.0835882	0.46815	0.0396136	0.527908	0.972	0.949	0.746	0.941	0.929421	3.05779	2.41065	1.63768	0.105924	1.4504	3.34043	2.70593	3.53883	0.979125	1.23743	1.88209	1.82375	1.07646	chr8	3621550	3621926	+	Pet100	chr8	3621551	3624235	+	100503890	PET100 homolog	NM_001195244
80392	NONMMUT064891.2	1.92494	1.28086	0.496046	0.745485	0.117068	0.632196	0.0227395	0.457738	0.972	0.972	0.731	0.934	0.601097	1.54591	0.958206	0.534457	0	1.02414	1.49278	1.59715	1.53124	0.953204	0.00313069	0	0.543873	0.916331	chr8	22398752	22399715	+	Mrps31	chr8	22411340	22429665	+	57312	mitochondrial ribosomal protein S31	NM_020560
80428	NONMMUT064977.2	1.19135	0.665697	0.577631	1.03375	0.685319	0.365741	0.0117854	0.82267	0.987	0.949	0.727	0.98	0.749484	1.00209	0.16242	0.210307	1.23917	0.00253091	0.931339	1.06953	0	0.43761	0.00450959	0	0.44053	0.155362	chr8	25463673	25464958	-	Fgfr1	chr8	25518759	25575718	+	14182	fibroblast growth factor receptor 1	NM_010206
80477	NONMMUT065063.2	1.43183	1.03967	0.642687	0.885109	0.158533	0.837948	0.0127023	0.330639	0.972	0.981	0.731	0.932	2.56279	3.08065	2.61891	2.44284	2.77511	2.31374	2.95948	3.19242	2.57752	2.37449	2.86274	2.37346	2.53796	2.41192	chr8	27141979	27149804	+	Rab11fip1	chr8	27138773	27174646	-	75767	RAB11 family interacting protein 1 (class I)	NM_029423
80667	NONMMUT065416.2	0.670142	1.16311	2.20894	1.27271	0.449593	0.748129	0.0143577	0.377051	0.972	0.979	0.731	0.932	1.18034	0.602874	1.39832	1.74623	0.555971	1.61468	0.509372	0.690682	0.3739	1.75448	1.69508	1.60229	1.64736	1.96184	chr8	43141684	43144538	-	Triml1	chr8	43129807	43141486	-	244448	tripartite motif family-like 1	NM_177742
80884	NONMMUT065861.2	0.899642	1.11826	1.50642	1.21191	0.430271	0.20399	0.0277648	0.0515409	0.972	0.949	0.742	0.932	1.17405	1.02147	1.33531	1.61259	1.13772	1.20948	1.17252	0.852734	1.23088	1.4654	1.29946	1.73881	1.49668	1.59193	chr8	67916077	67920501	-	Psd3	chr8	67689082	67974574	-	234353	pleckstrin and Sec7 domain containing 3	NM_030263
81237	NONMMUT066597.2	1.52741	1.09226	0.610158	0.853242	0.226576	0.829901	0.0332894	0.594792	0.972	0.981	0.742	0.948	0.744309	1.35539	0.87162	0.642648	1.11238	0.248921	1.26311	1.44212	1.3573	0.115545	0.882614	0.932627	0.582644	0.353024	chr8	89041320	89057632	+	Sall1	chr8	89027243	89044162	-	58198	sal-like 1 (Drosophila)	NM_021390
81550	NONMMUT067219.2	0.687422	1.28042	1.79385	0.963065	0.0410433	0.391947	0.0178354	0.848582	0.972	0.949	0.731	0.984	2.19928	1.65855	2.5559	2.50161	2.10261	2.28988	1.67607	1.64082	2.97155	2.33265	2.25096	2.44871	2.68964	2.34447	chr8	111286611	111287767	-	Rfwd3	chr8	111270944	111300222	-	234736	ring finger and WD repeat domain 3	NM_146218
81559	NONMMUT067232.2	1.24489	0.639407	0.281313	0.547701	0.601783	0.398474	0.0190346	0.266767	0.976	0.949	0.731	0.932	2.27917	2.59519	1.63398	0.765437	2.75313	1.5686	2.4887	2.69436	1.84921	0.537699	2.08961	0	0.0461401	1.6169	chr8	111540209	111542294	+	Znrf1	chr8	111536640	111626030	+	170737	zinc and ring finger 1	NM_133206
81694	NONMMUT067522.2	1.68593	1.49336	0.634186	0.715962	0.0128986	0.0836604	0.0234623	0.0791987	0.972	0.949	0.731	0.932	1.997	2.75054	2.57557	2.09352	1.94452	2.04764	2.8093	2.68929	2.466	2.38583	2.83423	1.84159	2.3273	2.07072	chr8	122443661	122445734	+	Mvd	chr8	122433596	122443422	-	192156	mevalonate (diphospho) decarboxylase	NR_028354
81961	NONMMUT068156.2	0.649831	0.82437	1.573	1.23996	0.0443418	0.244034	0.0169537	0.125565	0.972	0.949	0.731	0.932	2.86243	2.24056	2.58379	2.89408	2.81278	2.91042	2.38493	2.08013	2.83382	2.59543	2.26666	2.77229	2.99148	2.91001	chr9	15310360	15312077	+	Taf1d	chr9	15306214	15316997	+	75316	TATA-box binding protein associated factor, RNA polymerase I, D	NR_028401
82110	NONMMUT068478.2	1.17713	0.872182	0.536051	0.723478	0.270853	0.672744	0.0242514	0.343572	0.972	0.979	0.736	0.932	1.08794	1.32322	0.890643	0.423663	1.01677	1.15576	1.18539	1.44902	0	1.03534	1.32907	0.533473	0.0193789	0.644367	chr9	31028976	31030479	-	Zbtb44	chr9	31030644	31075885	+	235132	zinc finger and BTB domain containing 44	NM_001115130
82119	NONMMUT068491.2	2.26533	1.15388	0.61966	1.21654	0.00422533	0.308864	0.0045292	0.108575	0.718	0.949	0.628	0.932	1.04742	2.22714	1.25391	1.53669	0.973847	1.11743	2.18459	2.26848	1.0237	1.43125	1.2778	1.50403	1.41211	1.68088	chr9	31373828	31374474	+	Nfrkb	chr9	31386192	31421334	+	235134	nuclear factor related to kappa B binding protein	NM_172766
82373	NONMMUT069020.2	1.25778	1.02338	0.571433	0.702319	0.210784	0.935257	0.0407278	0.244805	0.972	0.991	0.746	0.932	1.30224	1.63313	1.33558	0.825782	1.35508	1.24739	1.78212	1.46695	1.02707	1.00219	1.81983	1.06926	0.422302	0.910016	chr9	48983773	48985138	-	Usp28	chr9	48985385	49042517	+	235323	ubiquitin specific peptidase 28	NM_175482
82479	NONMMUT069268.2	0.660065	0.859921	1.57627	1.20993	0.0441151	0.373165	0.0103701	0.168921	0.972	0.949	0.693	0.932	2.26172	1.6624	2.044	2.31892	2.18074	2.3384	1.76726	1.54932	2.25894	2.13159	1.67952	2.42857	2.23577	2.28541	chr9	56999033	57001115	+	Ptpn9	chr9	56994968	57062807	+	56294	protein tyrosine phosphatase, non-receptor type 9	NM_019651
82647	NONMMUT069618.2	1.38766	1.09379	0.648624	0.822891	0.174075	0.66532	0.0246306	0.23779	0.972	0.977	0.739	0.932	2.43033	2.90298	2.55966	2.27844	2.57378	2.27104	2.73189	3.05592	2.83428	2.1815	2.58951	2.29785	2.25561	2.28154	chr9	65686176	65690295	+	Zfp609	chr9	65691583	65827564	-	214812	zinc finger protein 609	NM_172536
82648	NONMMUT069619.2	0.136314	0.464297	5.99186	1.75917	0.044995	0.0369878	0.00749027	0.0169282	0.972	0.949	0.628	0.932	3.37773	0.502742	2.27085	3.08574	3.62308	3.08194	0.874842	0	2.47448	2.29915	1.99961	2.96701	3.3371	2.91549	chr9	65687644	65690265	+	Zfp609	chr9	65691583	65827564	-	214812	zinc finger protein 609	NM_172536
82734	NONMMUT069874.2	0.560929	0.796419	1.69561	1.19424	0.0142377	0.197422	0.0355019	0.275885	0.972	0.949	0.742	0.932	3.19997	2.36586	2.87157	3.12766	3.16849	3.23077	2.23578	2.48517	2.75364	3.17459	2.62818	3.19612	3.27991	2.8763	chr9	70545085	70546685	+	Sltm	chr9	70542778	70592072	+	66660	SAFB-like, transcription modulator	NM_026337
82906	NONMMUT070232.2	0.76946	0.998321	1.53764	1.18515	0.382281	0.991828	0.0473893	0.123758	0.972	0.998	0.749	0.932	2.12819	1.75011	2.12577	2.37083	1.93587	2.29786	2.03165	1.39997	1.84955	2.3149	2.17424	2.38995	2.31391	2.40694	chr9	82955804	82959511	-	Phip	chr9	82866159	82975489	-	83946	pleckstrin homology domain interacting protein	NM_001081216
82949	NONMMUT070314.2	0.803954	1.03633	1.64223	1.27399	0.327451	0.621186	0.0253627	0.0115817	0.972	0.97	0.739	0.932	3.68102	3.36621	3.73251	4.08186	3.63517	3.72546	3.61195	3.06983	3.71444	3.8511	3.6228	3.98504	4.12401	4.13185	chr9	86784546	86786855	-	Snap91	chr9	86765927	86880449	-	20616	synaptosomal-associated protein 91	NM_013669
82964	NONMMUT070345.2	2.55325	1.01973	0.388826	0.973564	0.148476	0.979605	0.044627	0.961968	0.972	0.997	0.749	0.995	8.49549	9.84782	8.52367	8.48502	9.1835	7.1331	9.67405	10.0029	9.38315	7.3958	8.06573	9.2009	7.75724	8.07702	chr9	88553235	88553534	+	Zfp949	chr9	88548020	88571086	+	71640	zinc finger protein 949	NM_001142943
83056	NONMMUT070528.2	0.647125	1.02179	1.72253	1.09092	0.314728	0.950523	0.0315129	0.694249	0.972	0.993	0.742	0.958	1.63408	1.0062	1.66518	1.79072	1.20193	1.96618	1.1293	0.871608	1.26052	2.13958	1.4396	1.55078	1.94632	1.84639	chr9	96219129	96222147	+	Tfdp2	chr9	96196275	96323646	+	211586	transcription factor Dp 2	NM_178667
83144	NONMMUT070703.2	0.686899	1.11392	1.6201	0.999041	0.23342	0.526944	0.00397299	0.989195	0.972	0.953	0.628	0.998	2.8059	2.26407	2.96154	2.96016	2.5177	3.04601	2.34588	2.17736	2.8751	3.12312	2.87174	2.87557	3.0255	2.9754	chr9	101145583	101146341	-	Ppp2r3a	chr9	101104989	101251832	-	235542	protein phosphatase 2, regulatory subunit B'', alpha	NM_001161362
83224	NONMMUT070871.2	1.13153	0.697816	0.625794	1.01474	0.600692	0.19782	0.0422962	0.935438	0.976	0.949	0.746	0.994	1.40121	1.57948	0.882128	0.903242	1.18879	1.58633	1.35377	1.77461	0.535964	1.29767	0.696923	0.847949	0.887405	0.971596	chr9	106892832	106894092	-	Dock3	chr9	106892825	107231909	-	208869	dedicator of cyto-kinesis 3	NM_153413
83588	NONMMUT071707.2	1.85098	1.3433	0.621337	0.856162	0.0506538	0.366006	0.0249299	0.494722	0.972	0.949	0.739	0.938	1.15982	2.04811	1.5856	1.36155	0.957167	1.33747	1.92619	2.16052	1.22178	1.38783	2.01963	1.22451	1.58572	1.24521	chrX	7375924	7378038	+	Usp27x	chrX	7372591	7375830	-	54651	ubiquitin specific peptidase 27, X chromosome	NM_019461
83922	NONMMUT072489.2	0.384193	0.689301	2.43388	1.35656	0.0276068	0.273269	0.0151455	0.264391	0.972	0.949	0.731	0.932	1.42804	0.0479424	0.891243	1.3312	1.57043	1.27003	0.0943427	0	0	1.35578	1.00358	1.52571	1.06851	1.36278	chrX	53696929	53700081	-	4933416I08Rik	chrX	53686491	53690084	+	71159	RIKEN cDNA 4933416I08 gene	NM_027700
84074	NONMMUT072842.2	2.32316	1.64837	0.530977	0.74834	0.00475425	0.26425	0.0379258	0.392825	0.746	0.949	0.743	0.932	0.00167579	1.21776	0.722716	0.304482	0	0.00334963	1.27352	1.15976	1.18609	0.00628641	0.740836	0.00520644	0.00436924	0.764072	chrX	74082812	74085597	-	Opn1mw	chrX	74127466	74150755	+	14539	opsin 1 (cone pigments), medium-wave-sensitive (color blindness, deutan)	NM_008106
84225	NONMMUT073222.2	1.34235	0.660356	0.545941	1.10977	0.200052	0.117776	0.000178496	0.317933	0.972	0.949	0	0.932	0.894076	1.31883	0.295392	0.445651	1.13481	0.604972	1.31921	1.31846	0.524384	0.0805197	0.246027	0.394993	0.523295	0.415342	chrX	95049433	95051558	-	Arhgef9	chrX	95048935	95166539	-	236915	CDC42 guanine nucleotide exchange factor (GEF) 9	NM_001290385
84716	NONMMUT074353.2	0.621424	0.947382	1.79507	1.17745	0.0826132	0.618701	0.0219589	0.143177	0.972	0.97	0.731	0.932	2.68203	1.99568	2.60405	2.83971	2.5292	2.82021	2.12477	1.85389	2.51093	2.73388	2.55763	2.7244	3.0342	2.73889	chrX	151614965	151618160	+	Phf8	chrX	151520672	151633857	+	320595	PHD finger protein 8	NM_177201
85066	NONMMUT075221.1	1.01189	0.79729	0.635607	0.806686	0.938475	0.217941	0.0450503	0.222493	1	0.949	0.749	0.932	1.14579	1.16283	0.818963	0.509042	1.13869	1.15284	0.95417	1.3451	1.14181	0.675648	0.573882	0.430638	0.426946	0.657274	chr1	33813373	33816651	+	Gm15455	chr1	33835899	33838914	-	433287	predicted gene 15455	NM_001161816
85291	NONMMUT075574.1	0.582009	0.853944	1.8061	1.23095	0.155305	0.440869	0.0188645	0.129862	0.972	0.949	0.731	0.932	2.55417	1.77328	2.32638	2.62616	2.80179	2.25505	1.76435	1.78216	2.22454	2.18959	2.53878	2.39378	2.73837	2.72092	chr1	63117117	63126837	+	Ndufs1	chr1	63143592	63176822	-	227197	NADH dehydrogenase (ubiquinone) Fe-S protein 1	NM_001160040
85540	NONMMUT075991.1	1.68671	1.10096	0.548122	0.839743	0.0838023	0.802609	0.00730593	0.555086	0.972	0.979	0.628	0.948	1.08661	1.84082	1.22537	0.973388	1.3294	0.79453	1.74598	1.9298	0.361515	1.32677	1.68764	0.797333	0.950649	1.15037	chr1	92181122	92182344	+	Hdac4	chr1	91932749	92148393	-	208727	histone deacetylase 4	NM_207225
85645	NONMMUT076150.1	1.09068	0.801708	0.543573	0.739499	0.657196	0.522933	0.00607845	0.345132	0.983	0.951	0.628	0.932	1.65815	1.78337	1.3393	0.90392	1.85971	1.42378	1.89971	1.65683	1.00916	0.867344	1.90836	0.918321	0.963636	0.826433	chr1	119290063	119291210	+	Inhbb	chr1	119415465	119422248	-	16324	inhibin beta-B	NM_008381
85669	NONMMUT076180.1	1.62856	1.35676	0.477743	0.573449	0.00577443	0.325379	0.00959775	0.0891484	0.776	0.949	0.693	0.932	0.981694	1.68529	1.42186	0.619598	1.01717	0.945326	1.6485	1.72117	1.68035	1.62259	0.810311	0.974288	0.379458	0.426336	chr1	119522936	119523557	+	Tmem185b	chr1	119526154	119528983	+	226351	transmembrane protein 185B	NM_146103
85723	NONMMUT076262.1	0.668247	0.957478	1.68902	1.17881	0.452416	0.899855	0.0313569	0.329426	0.972	0.987	0.742	0.932	1.79664	1.21509	1.73395	1.97128	1.1568	2.23835	1.186	1.2436	1.57733	1.49434	2.06266	2.17803	1.93131	1.77572	chr1	127406775	127407318	+	Tmem163	chr1	127490342	127678021	-	72160	transmembrane protein 163	NM_028135
85911	NONMMUT076580.1	2.03328	1.22996	0.547721	0.905453	0.0184023	0.496636	0.0146546	0.674629	0.972	0.949	0.731	0.954	0.00265438	1.02646	0.301262	0.157974	0.00236914	0.00293957	1.12394	0.921909	0	0.761168	0.00259858	0.425285	0.00298823	0.00323608	chr1	154030346	154057320	+	Glul	chr1	153899929	153909723	+	14645	glutamate-ammonia ligase (glutamine synthetase)	NM_008131
85924	NONMMUT076608.1	1.33576	0.813509	0.317717	0.521682	0.386433	0.243503	0.0210522	0.00345386	0.972	0.949	0.731	0.814	1.24388	1.66154	0.946109	0.00735024	1.42566	1.03585	1.32971	1.93114	0.754209	1.13682	0.921694	0	0.0128806	0.00913968	chr1	155973339	155974497	+	Tor1aip1	chr1	156004599	156036480	-	208263	torsin A interacting protein 1	NM_144791
86073	NONMMUT076837.1	2.04653	0.976256	0.349001	0.731614	0.0739926	0.945911	1.57119e-05	0.219122	0.972	0.993	0	0.932	0.519646	1.55283	0.484978	0.0341329	0.898946	0.00360941	1.56977	1.53569	0	0.910662	0.399211	0.0901458	0.00493959	0.00563887	chr1	177983633	177985180	+	Gm16432	chr1	177991435	178048291	+	545391	predicted gene 16432	NM_001034899
86279	NONMMUT077130.1	0.572294	0.836927	2.2711	1.55299	0.502233	0.755645	0.0413717	0.158803	0.973	0.979	0.746	0.932	1.06085	0.255676	0.804019	1.43907	1.66368	0.00585403	0.472789	0	0	0.737363	1.36219	1.04877	1.57086	1.62985	chr1	191284864	191288860	+	Nenf	chr1	191306797	191318118	-	66208	neuron derived neurotrophic factor	NM_025424
87110	NONMMUT078379.1	0.582552	0.964683	2.1594	1.30402	0.256953	0.90382	0.0210761	0.185	0.972	0.987	0.731	0.932	1.37684	0.597301	1.32497	1.70793	1.61316	1.09408	1.01847	0	0.759008	1.73216	1.32265	1.68821	1.6634	1.77001	chr1	105979239	105990396	-	Zcchc2	chr1	105990406	106034079	+	227449	zinc finger, CCHC domain containing 2	NM_001122676
87507	NONMMUT079116.1	3.62136	1.23874	0.426669	1.24734	0.0834812	0.258805	0.0475571	0.221015	0.972	0.949	0.749	0.932	0.00228169	1.85881	0.311153	0.630003	0	0.00455977	1.49409	2.14969	0.548547	0.330715	0.00266357	0.865597	0.325176	0.648736	chr1	157126500	157127202	-	Rasal2	chr1	157135183	157412595	-	226525	RAS protein activator like 2	NM_177644
88101	NONMMUT080078.1	2.05342	1.23964	0.510693	0.845943	0.0213384	0.228388	0.0046743	0.221028	0.972	0.949	0.628	0.932	0.000901897	1.03893	0.310826	0.0694574	0	0.00180323	1.14482	0.92464	0	0.394958	0.491954	0.194463	0.00246826	0.00281797	chr10	42843164	42844136	+	Scml4	chr10	42860512	42960782	+	268297	sex comb on midleg-like 4 (Drosophila)	NM_172938
88337	NONMMUT080475.1	1.94516	1.11001	0.644733	1.12982	0.0321885	0.779595	0.0296825	0.64924	0.972	0.979	0.742	0.949	0.259576	1.21947	0.410146	0.586242	0	0.479493	1.26012	1.17764	0.96737	0.00468621	0.0397482	0.784509	0.668286	0.253753	chr10	79566529	79567744	+	Theg	chr10	79576477	79587136	-	21830	testicular haploid expressed gene	NM_199226
88895	NONMMUT081375.1	1.70392	0.749994	0.405448	0.921143	0.283383	0.379355	0.0356451	0.379806	0.972	0.949	0.742	0.932	0.535985	1.30484	0.120935	0.00243148	0.924584	0.00248744	0.948406	1.59043	0	0.334923	0.00145266	0	0.00340456	0.00388677	chr10	9065163	9065852	-	Sash1	chr10	8722219	8886070	-	70097	SAM and SH3 domain containing 1	NM_175155
89203	NONMMUT081857.1	1.76387	0.996341	0.523629	0.927007	0.167291	0.986378	0.0479192	0.640539	0.972	0.997	0.749	0.948	0.210989	1.02973	0.2057	0.0963519	0.393609	0.00185602	0.728031	1.27913	0	0.00259217	0.54393	0	0.0025405	0.269557	chr10	37124789	37125696	-	Marcks	chr10	37133243	37138926	-	17118	myristoylated alanine rich protein kinase C substrate	NM_008538
89467	NONMMUT082252.1	0.660098	0.767957	1.84218	1.58345	0.0204112	0.240734	0.00209219	0.0244544	0.972	0.949	0.489	0.932	2.74089	2.14165	2.35999	3.02306	2.67468	2.8042	2.09613	2.18577	2.12832	2.09944	2.7535	2.92429	3.08703	3.05281	chr10	79516331	79517235	-	Mier2	chr10	79540245	79555091	-	70427	MIER family member 2	NM_027422
89583	NONMMUT082444.1	0.530312	0.84634	1.62081	1.01559	0.0663327	0.751208	0.0396764	0.971115	0.972	0.979	0.746	0.997	2.59179	1.6767	2.3511	2.37341	2.62941	2.55316	1.98122	1.29022	0	2.75845	2.9145	2.34179	2.41205	2.36551	chr10	94673711	94676503	-	Cep83	chr10	94688790	94790336	+	77048	centrosomal protein 83	NM_029852
89947	NONMMUT083063.1	0.550522	1.14162	2.84191	1.37045	0.181317	0.64258	0.0022417	0.0876715	0.972	0.973	0.489	0.932	1.05574	0.194608	1.24682	1.70147	1.33293	0.712308	0.366057	0	1.59707	1.21718	0.823204	1.75284	1.7742	1.56864	chr11	3332971	3333960	+	Pik3ip1	chr11	3330731	3342971	+	216505	phosphoinositide-3-kinase interacting protein 1	NM_178149
90728	NONMMUT084450.1	1.29467	0.554127	0.28896	0.675129	0.477428	0.0441888	0.0345992	0.139167	0.972	0.949	0.742	0.932	1.42415	1.79673	0.572437	0.00567291	1.33839	1.5051	1.36473	2.12874	0	0.92504	0.64373	0	0.0079395	0.00906233	chr11	105168850	105169323	+	Tlk2	chr11	105178807	105283959	+	24086	tousled-like kinase 2 (Arabidopsis)	NM_001294331
90955	NONMMUT084784.1	0.450256	0.720517	2.42454	1.51511	0.00734581	0.366417	3.10962e-05	0.140756	0.837	0.949	0	0.932	1.1512	1.45394e-05	0.6783	1.27772	1.08117	1.21798	0	2.90786e-05	0	1.30957	0.402818	1.30911	1.26278	1.26077	chr11	6525591	6528761	-	Myo1g	chr11	6506548	6520958	-	246177	myosin IG	NM_178440
91024	NONMMUT084889.1	0.621118	0.963366	1.58956	1.02485	0.0713827	0.943143	0.030817	0.951332	0.972	0.992	0.742	0.995	1.37345	0.686391	1.31961	1.35502	1.42688	1.31797	0.902115	0.432642	0	1.16112	2.08802	1.37328	1.45613	1.22632	chr11	20044690	20045687	-	Actr2	chr11	20062304	20112951	-	66713	ARP2 actin-related protein 2	NM_146243
91209	NONMMUT085170.1	1.48203	0.928725	0.493878	0.788113	0.269762	0.83987	0.00976452	0.373836	0.972	0.981	0.693	0.932	0.452582	1.02015	0.345904	0.00237942	0	0.796576	1.17755	0.843463	0.855557	0.00326291	0.00161713	0	0.00335254	0.00378275	chr11	49240053	49244244	-	Mgat1	chr11	49244191	49263024	+	17308	mannoside acetylglucosaminyltransferase 1	NM_010794
91999	NONMMUT086403.1	0.571544	1.01596	1.9452	1.09431	0.134138	0.883101	0.0475553	0.437298	0.972	0.986	0.749	0.932	1.62492	0.817856	1.64776	1.77778	1.78011	1.451	0.435027	1.12011	1.60596	1.57235	1.75809	1.48549	1.93893	1.86892	chr12	17913589	17915100	+	Hpcal1	chr12	17690814	17791926	+	53602	hippocalcin-like 1	NM_016677
92247	NONMMUT086788.1	2.37444	0.856775	0.442825	1.22723	0.0956126	0.275211	0.0389617	0.256683	0.972	0.949	0.745	0.932	0.224876	1.47247	0.00186451	0.297275	0	0.419381	1.18033	1.71529	0	0.00384811	0.00174284	0.159348	0.647722	0.00430555	chr12	29232594	29233337	+	Myt1l	chr12	29528384	29923209	+	17933	myelin transcription factor 1-like	NM_001093775
93192	NONMMUT088240.1	2.34606	1.88554	0.494403	0.615155	0.0385968	0.220492	0.0262087	0.199214	0.972	0.949	0.74	0.932	0.00175463	1.232	0.916733	0.215756	0	0.00350712	1.05394	1.39047	1.16545	0.00489721	1.27326	0	0.00479967	0.566186	chr12	34699955	34700928	-	Prps1l1	chr12	34984761	34986436	+	75456	phosphoribosyl pyrophosphate synthetase 1-like 1	NM_029294
93324	NONMMUT088456.1	0.921798	0.928492	1.70557	1.69327	0.723223	0.790585	0.0237288	0.0300443	0.998	0.979	0.736	0.932	0.433006	0.315528	0.325968	1.08578	0.522204	0.337927	0	0.574281	0	0.814944	0.001852	1.16936	0.993239	1.08937	chr12	58254401	58255100	-	Clec14a	chr12	58264720	58269258	-	66864	C-type lectin domain family 14, member a	NM_025809
94169	NONMMUT089820.1	1.84741	1.05783	0.540263	0.943527	0.0410844	0.870608	0.025882	0.841941	0.972	0.985	0.74	0.983	0.451531	1.33703	0.532632	0.448769	0.683319	0.175239	1.36211	1.31152	0.350714	0.00522798	1.04326	0.809966	0.00549057	0.419691	chr13	49392978	49394184	+	Ippk	chr13	49421223	49463060	+	75678	inositol 1,3,4,5,6-pentakisphosphate 2-kinase	NR_075085
94584	NONMMUT090466.1	0.754824	1.19013	1.70011	1.07828	0.285518	0.669361	0.0294174	0.781663	0.972	0.978	0.742	0.975	2.81861	2.41282	3.06973	3.17845	2.88841	2.74526	2.69391	2.06338	2.55108	2.71438	3.67408	3.16587	3.09402	3.27002	chr13	97482700	97497664	+	Enc1	chr13	97241105	97253040	+	13803	ectodermal-neural cortex 1	NM_007930
94591	NONMMUT090473.1	1.90407	1.35061	0.48703	0.68661	0.0727311	0.191941	0.0159279	0.0630264	0.972	0.949	0.731	0.932	0.301853	1.23094	0.735461	0.193023	0	0.551348	1.091	1.3585	0.581679	0.970017	0.622307	0	0.511822	0.00521391	chr13	97515772	97516677	+	Enc1	chr13	97241105	97253040	+	13803	ectodermal-neural cortex 1	NM_007930
95284	NONMMUT091579.1	1.74373	0.970712	0.49924	0.896808	0.0933782	0.928154	0.00265415	0.638693	0.972	0.99	0.57	0.948	0.373801	1.17598	0.330916	0.173787	0.66873	0.00266952	1.25012	1.09782	0.809749	0.0209857	0.00845477	0.287485	0.214635	0.00450156	chr13	62429841	62433750	-	Zfp935	chr13	62453016	62466812	-	71508	zinc finger protein 935	NM_001136496
95545	NONMMUT092070.1	0.399541	0.823189	2.04054	0.990392	0.0201664	0.598827	0.0177118	0.975083	0.972	0.967	0.731	0.997	1.78681	0.463227	1.50611	1.49218	1.65633	1.90646	0.447199	0.479078	0.45734	2.02455	1.62275	1.23041	1.59599	1.61827	chr13	96488921	96489740	-	Polk	chr13	96480689	96542485	-	27015	polymerase (DNA directed), kappa	NM_012048
96152	NONMMUT093081.1	2.01304	0.967432	0.502345	1.04528	0.00413948	0.481429	0.000380665	0.313554	0.718	0.949	0	0.932	0.07667	1.08604	0.0289021	0.0927927	0	0.14947	1.05712	1.11439	0.0340449	0.0512837	0.000924482	0	0.181608	0.091057	chr14	60587991	60589054	+	Spata13	chr14	60634729	60764556	+	219140	spermatogenesis associated 13	NM_001033272
96301	NONMMUT093325.1	1.85319	1.20903	0.482265	0.739213	0.0985266	0.676963	0.00597718	0.39031	0.972	0.979	0.628	0.932	0.443081	1.33309	0.716926	0.280988	0	0.781577	1.42232	1.23798	0	0.553685	1.30053	0.460633	0.00517406	0.339526	chr14	77125529	77126275	+	Enox1	chr14	77156763	77721763	+	239188	ecto-NOX disulfide-thiol exchanger 1	NM_172813
96711	NONMMUT094034.1	0.770547	0.831766	1.99387	1.84712	0.0299454	0.288526	0.000531519	0.00259263	0.972	0.949	0.353	0.814	0.860257	0.484212	0.594507	1.47978	0.801833	0.916406	0.467876	0.500364	0.479272	0.896415	0.349811	1.47038	1.4242	1.54231	chr14	20623884	20624676	-	Myoz1	chr14	20649102	20656540	-	59011	myozenin 1	NM_021508
96720	NONMMUT094043.1	1.95105	1.93614	0.461528	0.465083	0.121233	0.0552393	0.0418038	0.016709	0.972	0.949	0.746	0.932	0.55093	1.51518	1.50411	0.399672	0.504164	0.596228	1.21743	1.76187	1.49926	1.78317	1.16395	0.478921	0.00898058	0.639398	chr14	21995057	21995772	-	Zfp503	chr14	21983962	21989601	-	218820	zinc finger protein 503	NM_145459
97385	NONMMUT095245.1	1.60028	1.11147	0.582783	0.839086	0.00391938	0.785936	0.041954	0.613664	0.718	0.979	0.746	0.948	1.11349	1.79182	1.26596	1.01285	1.07148	1.15431	1.76962	1.81368	0.26836	1.42413	1.73406	1.35379	1.04845	0.515533	chr15	10717144	10722472	+	Rai14	chr15	10568978	10714631	-	75646	retinoic acid induced 14	NM_030690
97760	NONMMUT095921.1	3.74593	2.0221	0.382338	0.70828	0.0612983	0.354312	0.0458357	0.505145	0.972	0.949	0.749	0.939	0.794835	2.70016	1.81069	1.31308	1.28549	0.04559	2.45435	2.91012	2.35691	0.248514	2.07505	1.38181	0.203012	1.8864	chr15	60823401	60823939	+	Fam84b	chr15	60818996	60825080	-	399603	family with sequence similarity 84, member B	NM_001162926
98709	NONMMUT097434.1	1.70694	1.10513	0.57841	0.893386	0.116787	0.675155	0.0224316	0.488654	0.972	0.979	0.731	0.937	0.439108	1.21052	0.583324	0.420679	0	0.775287	1.17638	1.24386	0.599249	0.35607	0.76556	0	0.63065	0.553273	chr15	81312751	81313884	-	Slc25a17	chr15	81318921	81360765	-	20524	solute carrier family 25 (mitochondrial carrier, peroxisomal membrane protein), member 17	NM_011399
100002	NONMMUT099558.1	0.583974	1.25644	1.55789	0.724086	0.079199	0.200626	0.0416986	0.0474074	0.972	0.949	0.746	0.932	1.40293	0.626907	1.73227	1.2665	1.39151	1.41427	0.281436	0.905426	1.81753	1.42949	1.90659	1.28102	1.21452	1.30251	chr16	24391612	24393589	-	Lpp	chr16	24393350	24992578	+	210126	LIM domain containing preferred translocation partner in lipoma	NM_178665
100119	NONMMUT099740.1	1.07974	0.768951	0.433221	0.608319	0.710531	0.558216	0.0331505	0.343346	0.995	0.96	0.742	0.932	1.71077	1.82146	1.33174	0.614637	1.41625	1.95525	1.78657	1.85553	0	1.93327	1.44994	0.313422	0.0125381	1.22783	chr16	44719081	44724303	-	Gtpbp8	chr16	44738879	44746363	-	66067	GTP-binding protein 8 (putative)	NM_025332
100730	NONMMUT100679.1	1.41805	0.802154	0.374047	0.661244	0.517477	0.672231	0.00916338	0.158639	0.973	0.979	0.676	0.932	1.66381	2.16773	1.34576	0.749019	2.2504	0.658919	1.95976	2.34946	1.5804	0.647653	1.6172	0.902291	0.627199	0.703413	chr17	17016547	17016963	+	Zfp960	chr17	17064103	17089631	+	449000	zinc finger protein 960	NM_001163919
100851	NONMMUT100896.1	1.79405	0.560458	0.313295	1.00287	0.247912	0.273037	0.0048414	0.412974	0.972	0.949	0.628	0.932	0.837697	1.68091	0.00237609	0.00650772	0	1.36423	1.84727	1.49284	0	0.00502285	0.002101	0	0.00492281	0.0145623	chr17	30576112	30582597	+	Glo1	chr17	30592862	30612659	-	109801	glyoxalase 1	NM_001113560
101030	NONMMUT101207.1	0.506828	0.980972	1.96711	1.01633	0.00245194	0.921346	0.0423282	0.932018	0.536	0.989	0.746	0.994	1.04786	0.0674248	1.02014	1.04351	1.05926	1.03636	0	0.131839	0.998315	1.34163	0.63441	0.922482	1.32983	0.827483	chr17	53640853	53648912	+	Sgol1	chr17	53674787	53689315	-	72415	shugoshin-like 1 (S. pombe)	NM_028232
101245	NONMMUT101584.1	1.58413	0.741795	0.412219	0.880307	0.185603	0.36042	0.00880774	0.559949	0.972	0.949	0.676	0.948	0.71917	1.38286	0.288263	0.104342	0.353606	1.01058	1.54718	1.19739	0	0.00453263	0.731496	0.278585	0.00444234	0.0128163	chr17	88077630	88078804	+	Gm4832	chr17	88125512	88131116	+	225058	predicted gene 4832	NM_001190356
101689	NONMMUT102270.1	1.56889	1.23518	0.422615	0.536793	0.28388	0.689301	0.00133508	0.178518	0.972	0.979	0.353	0.932	0.715894	1.36564	1.02061	0.12305	1.18989	0.00524297	1.31953	1.41031	0	1.08219	1.57002	0	0.335718	0.00733803	chr17	56551413	56554387	-	Safb2	chr17	56562942	56584583	-	224902	scaffold attachment factor B2	NM_001029979
101746	NONMMUT102367.1	1.33344	0.863233	0.408246	0.630619	0.142843	0.61733	2.39001e-08	0.137904	0.972	0.97	0	0.932	0.881074	1.29623	0.668897	0.00373703	0.660693	1.07221	1.29407	1.29839	0.741673	0.00533791	1.06609	0	0.0052316	0.00597215	chr17	65905266	65906338	-	Twsg1	chr17	65923065	65951187	-	65960	twisted gastrulation BMP signaling modulator 1	NM_023053
101837	NONMMUT102509.1	3.94893	2.26829	0.253721	0.44171	0.000251073	0.494777	3.66008e-06	0.374285	0	0.949	0	0.932	0.00301409	1.98448	1.18462	0.00579345	0	0.0060219	1.96732	2.00143	0	0.00831401	2.26703	0	0.00811166	0.00925107	chr17	78199172	78200027	-	Crim1	chr17	78200248	78376592	+	50766	cysteine rich transmembrane BMP regulator 1 (chordin like)	NM_015800
102026	NONMMUT102792.1	3.02618	2.06657	0.382962	0.560789	0.0557885	0.483491	0.0207884	0.434583	0.972	0.949	0.731	0.932	0.33184	1.92934	1.37908	0.54461	0	0.601445	1.69397	2.13164	2.36928	0.0101647	0.704128	0.851986	0.00996253	0.645209	chr18	3004824	3005534	+	Vmn1r238	chr18	3122492	3123412	-	100312476	vomeronasal 1 receptor, 238	NM_001167539
102083	NONMMUT102878.1	0.474073	0.818582	1.78608	1.03439	0.153389	0.614481	0.0227295	0.905105	0.972	0.97	0.731	0.991	1.35993	0.283107	1.07112	1.1199	1.64443	1.00519	0.519668	0	0.927142	0.323853	1.65537	1.13557	0.971107	1.24036	chr18	10824315	10825034	+	Mib1	chr18	10725625	10812217	+	225164	mindbomb E3 ubiquitin protein ligase 1	NM_144860
102346	NONMMUT103307.1	1.50282	0.892427	0.530691	0.893669	0.454299	0.843333	0.0370927	0.744146	0.972	0.981	0.742	0.969	5.34823	5.9359	5.18404	5.02185	5.96327	4.25405	5.81114	6.05073	5.76938	4.4543	5.02655	5.43937	4.79624	4.71631	chr18	35556138	35557396	+	Matr3	chr18	35562158	35592045	+	17184	matrin 3	NM_010771
102481	NONMMUT103521.1	0.423669	0.586673	1.64046	1.18467	0.0190254	0.00476932	0.0323089	0.105391	0.972	0.772	0.742	0.932	2.75223	1.51324	1.98286	2.22734	2.81846	2.68281	1.7208	1.27072	2.01711	2.09571	1.82219	2.37771	2.19761	2.09214	chr18	53961053	53961956	+	Csnk1g3	chr18	53862113	53955684	+	70425	casein kinase 1, gamma 3	NM_152809
102706	NONMMUT103877.1	1.37237	0.974227	0.496855	0.699907	0.382301	0.943244	0.000125498	0.164755	0.972	0.992	0	0.932	0.594767	1.05143	0.557097	0.0423316	0.00943925	1.00999	1.01534	1.08664	0.588792	0.00829783	0.929155	0.0429572	0.0654578	0.0181925	chr18	82929520	82950229	+	Zfp516	chr18	82910879	83005314	+	329003	zinc finger protein 516	NM_183033
102722	NONMMUT103897.1	1.10435	0.883135	0.652771	0.816284	0.296459	0.65437	0.0413184	0.457541	0.972	0.976	0.746	0.934	0.877791	1.02099	0.698496	0.405639	0.976688	0.771612	0.990868	1.0505	0.136626	0.626931	1.15369	0.572081	0.0155836	0.562182	chr18	83189669	83194282	+	Zfp516	chr18	82910879	83005314	+	329003	zinc finger protein 516	NM_183033
102815	NONMMUT104036.1	2.39321	1.36089	0.570101	1.00256	0.00143733	0.229847	0.0447087	0.991333	0.412	0.949	0.749	0.998	0.00150342	1.26045	0.446049	0.449738	0	0.00300528	1.22822	1.29197	0.543681	0.0041967	0.701604	0.858285	0.00411309	0.357991	chr18	5989330	5990040	-	Arhgap12	chr18	6024450	6136098	-	75415	Rho GTPase activating protein 12	NM_029277
102826	NONMMUT104054.1	0.974417	0.62946	0.496047	0.767891	0.967059	0.450881	0.0379841	0.372985	1	0.949	0.743	0.932	1.05205	1.01466	0.38424	0.00321441	1.6529	0.00331918	1.26592	0.710223	0.933389	0.00648345	0.00180943	0	0.00441868	0.00521907	chr18	7326507	7328320	-	Mpp7	chr18	7347962	7626863	-	75739	membrane protein, palmitoylated 7 (MAGUK p55 subfamily member 7)	NM_001081287
103363	NONMMUT104868.1	2.44096	1.82833	0.575589	0.768457	0.00428997	0.25971	0.0241765	0.442493	0.718	0.949	0.736	0.932	0.662884	1.95033	1.53341	1.15344	0.699163	0.625669	2.00325	1.8954	1.73111	0.554054	1.96201	1.0891	1.46763	0.832078	chr18	74838084	74839222	-	Acaa2	chr18	74779212	74806207	+	52538	acetyl-Coenzyme A acyltransferase 2 (mitochondrial 3-oxoacyl-Coenzyme A thiolase)	NM_177470
104022	NONMMUT105892.1	0.707505	0.895019	1.5332	1.21198	0.208465	0.256539	0.0430055	0.0172861	0.972	0.949	0.748	0.932	1.16204	0.662856	1.00203	1.2794	1.03106	1.28212	0.359828	0.913152	0.908457	1.02187	1.071	1.34624	1.3105	1.17593	chr19	10493236	10494945	-	Sdhaf2	chr19	10500512	10525209	-	66072	succinate dehydrogenase complex assembly factor 2	NM_025333
104053	NONMMUT105946.1	0.929091	0.249518	0.268966	1.00151	0.93522	0.272022	0.0158712	0.644711	1	0.949	0.731	0.948	2.00732	1.90121	0.00452977	0.0067015	2.81474	0.00685476	2.16227	1.58223	0	0.009568	0.00400529	0	0.00937767	0.0107033	chr19	18631682	18632157	-	Nmrk1	chr19	18632016	18652184	+	225994	nicotinamide riboside kinase 1	NM_145497
105604	NONMMUT108523.1	1.24446	0.722286	0.632748	1.0902	0.301117	0.103968	0.0374414	0.507881	0.972	0.949	0.742	0.939	1.15647	1.472	0.687114	0.811701	1.01253	1.28735	1.63542	1.28767	0.545046	0.95975	0.512114	0.629266	0.852278	0.936373	chr2	174961849	174964705	+	Gm14393	chr2	175061549	175067769	-	664987	predicted gene 14393	NM_001085546
105685	NONMMUT108667.1	0.880559	0.673414	0.626486	0.819195	0.64261	0.217543	0.0262808	0.362466	0.98	0.949	0.74	0.932	1.36397	1.18047	0.793541	0.505821	1.65098	1.00532	1.15349	1.20694	0.748038	1.14394	0.390264	0.758406	0.510344	0.193813	chr2	10309070	10310334	-	Sfmbt2	chr2	10370451	10595253	+	353282	Scm-like with four mbt domains 2	NM_001198808
106596	NONMMUT110035.1	1.70662	0.624277	0.443354	1.21202	0.330149	0.416884	0.0360338	0.51768	0.972	0.949	0.742	0.94	0.994277	1.76542	0.314534	0.59195	1.57404	0.00975584	1.53768	1.96206	0	0.0116413	0.784695	0.996587	0.0131316	0.601628	chr2	156696240	156720910	-	Myl9	chr2	156775464	156781657	+	98932	myosin, light polypeptide 9, regulatory	NM_172118
106661	NONMMUT110153.1	1.64875	1.20139	0.534078	0.732951	0.146377	0.611412	0.0216089	0.286694	0.972	0.969	0.731	0.932	0.754194	1.47557	1.0189	0.570689	1.0741	0.342517	1.3577	1.58452	0.791098	0.618085	1.49257	0.683157	0.155634	0.795881	chr2	167773419	167775883	-	Cebpb	chr2	167688915	167690432	+	12608	CCAAT/enhancer binding protein (C/EBP), beta	NM_009883
106874	NONMMUT110472.1	4.06136	0.932745	0.211437	0.920639	0.044355	0.914628	0.00527189	0.864905	0.972	0.987	0.628	0.986	2.86773	4.88969	2.76728	2.64799	1.70308	3.50365	4.75117	5.01607	2.14019	2.21615	3.50716	2.59593	3.27663	1.61687	chr3	5860337	5860904	+	Pex2	chr3	5560188	5576248	-	19302	peroxisomal biogenesis factor 2	NM_001163302
107121	NONMMUT110905.1	0.672233	1.01478	1.60512	1.0633	0.0837516	0.572673	0.0354028	0.384908	0.972	0.962	0.742	0.932	1.86261	1.28965	1.88378	1.97233	1.82084	1.90322	1.48454	1.06425	1.89363	1.89535	1.86212	1.85676	2.13548	1.9093	chr3	37488826	37494792	+	Spata5	chr3	37420280	37579095	+	57815	spermatogenesis associated 5	NM_021343
107520	NONMMUT111597.1	0.568171	1.21483	1.99073	0.931056	0.41091	0.5779	0.0402945	0.647644	0.972	0.962	0.746	0.949	0.917801	0.102199	1.19856	1.0955	1.42069	0.139251	0.197634	0	1.07189	1.45099	1.03504	1.25765	0.740357	1.23202	chr3	90308715	90311821	+	Gatad2b	chr3	90341654	90358120	+	229542	GATA zinc finger domain containing 2B	NM_139304
107755	NONMMUT111962.1	1.81005	1.17566	0.578317	0.890381	0.0778575	0.205465	0.0196576	0.130826	0.972	0.949	0.731	0.932	0.147589	1.00362	0.381056	0.213551	0	0.281472	0.816899	1.16892	0.331374	0.274438	0.525218	0.152475	0.273493	0.212146	chr3	113638789	113640875	+	Rnpc3	chr3	113605067	113630149	-	67225	RNA-binding region (RNP1, RRM) containing 3	NM_026043
108832	NONMMUT113772.1	1.32301	0.702855	0.45052	0.84803	0.346283	0.276334	0.0379767	0.58182	0.972	0.949	0.743	0.948	0.919791	1.32361	0.411091	0.173278	0.924047	0.915523	1.00199	1.58645	0	0.989654	0.00484662	0.354178	0.138276	0.0057698	chr3	104986739	104987683	-	Cttnbp2nl	chr3	105001915	105053146	-	80281	CTTNBP2 N-terminal like	NM_030249
109095	NONMMUT114196.1	1.78174	0.803857	0.482822	1.07017	0.234844	0.680658	0.0459041	0.857491	0.972	0.979	0.749	0.985	1.00227	1.83556	0.687279	0.785118	0.118842	1.54618	1.90016	1.76792	0.519938	1.25922	0.00458119	0	0.768037	1.30261	chr3	133307517	133310008	-	Ppa2	chr3	133310110	133378235	+	74776	pyrophosphatase (inorganic) 2	NM_001293641
109399	NONMMUT114663.1	0.508013	0.900003	2.71184	1.53072	0.307662	0.818869	0.0172677	0.149821	0.972	0.979	0.731	0.932	1.76102	0.783963	1.60903	2.22323	1.25992	2.13223	1.28907	0	2.25164	0.878521	1.35087	2.11198	2.19515	2.35218	chr4	12132273	12132772	+	Rbm12b1	chr4	12140117	12146746	+	72397	RNA binding motif protein 12 B1	NM_028226
109867	NONMMUT115414.1	1.05869	0.69288	0.596798	0.911885	0.785003	0.188661	0.0113779	0.597536	1	0.949	0.707	0.948	0.955076	1.03736	0.425754	0.292678	1.20274	0.655899	1.00761	1.06652	0	0.64034	0.556921	0.37993	0.453918	0.0053314	chr4	108417081	108417969	+	Gpx7	chr4	108400217	108406713	-	67305	glutathione peroxidase 7	NM_024198
110083	NONMMUT115735.1	1.51308	1.12106	0.644042	0.869254	0.031321	0.625154	0.044968	0.51754	0.972	0.971	0.749	0.94	0.809771	1.40726	0.974634	0.772483	0.681677	0.927413	1.37073	1.44288	0.720442	0.767592	1.34784	0.356027	0.898764	0.985688	chr4	133201276	133202209	+	Gpr3	chr4	133209340	133212536	-	14748	G-protein coupled receptor 3	NM_008154
112496	NONMMUT119558.1	1.42953	1.00868	0.617776	0.875531	0.0554917	0.957978	0.01899	0.407736	0.972	0.994	0.731	0.932	1.31149	1.82703	1.32396	1.13219	1.42501	1.18827	1.75804	1.89288	1.59488	1.09009	1.2394	1.37328	0.929026	1.05738	chr5	136135562	136138081	+	Alkbh4	chr5	136138781	136141614	+	72041	alkB homolog 4, lysine demethylase	NM_028070
112610	NONMMUT119746.1	1.34427	0.836513	0.426637	0.685601	0.11636	0.431164	0.0127974	0.180894	0.972	0.949	0.731	0.932	1.7061	2.13292	1.44856	0.904	1.56755	1.8325	2.22725	2.03199	1.17229	1.24149	1.8359	1.07212	0.305336	1.1862	chr5	145277080	145277841	+	Zscan25	chr5	145283343	145291469	+	666311	zinc finger and SCAN domain containing 25	NM_001081431
113699	NONMMUT121511.1	1.47104	1.04806	0.555588	0.779812	0.196786	0.901069	0.0138214	0.416722	0.972	0.987	0.731	0.932	1.0441	1.60093	1.11182	0.753023	1.35892	0.640846	1.56174	1.6391	0.733736	1.64973	0.750916	0.661978	1.04479	0.496354	chr5	137086487	137087401	-	Trim56	chr5	137111286	137116207	-	384309	tripartite motif-containing 56	NM_201373
114371	NONMMUT122594.1	1.99403	1.19976	0.495564	0.823641	0.00680608	0.572567	0.000619393	0.437845	0.837	0.962	0.353	0.932	0.066636	1.06232	0.329381	0.0494675	0	0.13033	1.01154	1.11138	0.821138	0.00266612	0.00111476	0	0.140882	0.00298318	chr6	86598269	86599787	+	Asprv1	chr6	86628174	86629704	+	67855	aspartic peptidase, retroviral-like 1	NM_026414
114812	NONMMUT123314.1	2.7943	1.13182	0.439519	1.08511	0.0719303	0.496247	0.0327103	0.632538	0.972	0.949	0.742	0.948	0.00140957	1.4839	0.18005	0.297893	0	0.00281777	1.72537	1.19372	0	0.482982	0.00164563	0.295365	0.00385653	0.54416	chr6	145880948	145881891	+	Bhlhe41	chr6	145858243	145865420	-	79362	basic helix-loop-helix family, member e41	NM_024469
115356	NONMMUT124132.1	0.495015	1.02885	1.83958	0.885086	0.46004	0.955861	0.0420934	0.602744	0.972	0.994	0.746	0.948	2.82013	1.80568	2.86116	2.68505	1.70899	3.44032	1.30072	2.17898	2.66736	2.41679	3.33708	2.54682	2.73105	2.76772	chr6	95039796	95041690	-	Kbtbd8	chr6	95117880	95129793	+	243574	kelch repeat and BTB (POZ) domain containing 8	NM_001008785
115853	NONMMUT124909.1	1.15437	0.255766	0.319359	1.44139	0.694979	0.0345342	0.0426268	0.445606	0.989	0.949	0.748	0.932	2.67362	2.88072	0.706513	1.23397	2.97737	2.28838	2.53266	3.16092	0	1.38748	0.35541	1.74314	0.0343298	1.42476	chr7	30957409	30961620	+	Lsr	chr7	30957770	30973469	-	54135	lipolysis stimulated lipoprotein receptor	NM_017405
115986	NONMMUT125122.1	1.28506	0.658401	0.600611	1.17227	0.292556	0.109628	0.0393428	0.378474	0.972	0.949	0.745	0.932	0.816182	1.17802	0.21322	0.44252	1.06366	0.517273	1.09199	1.2592	0	0.278206	0.339288	0	0.691542	0.547864	chr7	44484597	44485408	+	Emc10	chr7	44489938	44496513	-	69683	ER membrane protein complex subunit 10	NM_197991
116234	NONMMUT125474.1	1.13665	0.657723	0.609267	1.05291	0.346216	0.0634125	0.0339815	0.774424	0.972	0.949	0.742	0.975	1.36169	1.54648	0.757247	0.831625	1.51454	1.19072	1.55163	1.54131	0.436552	0.898809	0.889779	0.388355	0.966124	1.05421	chr7	79366692	79368246	+	Rlbp1	chr7	79374870	79387027	-	19771	retinaldehyde binding protein 1	NM_001173483
120211	NONMMUT132264.1	0.759617	0.982975	1.53941	1.18962	0.0789173	0.909749	0.00112493	0.141499	0.972	0.987	0.353	0.932	1.6966	1.29995	1.67183	1.92233	1.79211	1.59432	1.34091	1.25779	1.69598	1.89372	1.37998	1.92439	1.96801	1.87302	chr9	32073392	32075454	+	Arhgap32	chr9	32116136	32265511	+	330914	Rho GTPase activating protein 32	NM_001195632
120440	NONMMUT132651.1	0.91197	0.912832	2.26034	2.2582	0.115642	0.0378873	0.00471848	0.00060522	0.972	0.949	0.628	0.814	0.13315	0.0002089	0.00157188	1.17675	0.17979	0.084952	0.00041777	0	0	0.00332379	0.0013899	1.18772	1.02159	1.30679	chr9	61018266	61019397	+	Uaca	chr9	60794548	60880370	+	72565	uveal autoantigen with coiled-coil domains and ankyrin repeats	NM_028283
120526	NONMMUT132811.1	1.16891	0.89333	0.605091	0.791757	0.403767	0.199708	0.0401882	0.0502414	0.972	0.949	0.746	0.932	1.14652	1.37168	0.98378	0.646909	1.07775	1.21215	1.55017	1.16796	0.839102	1.04701	1.05502	0.424251	0.708783	0.783357	chr9	72133438	72134235	+	Zfp280d	chr9	72274899	72363771	+	235469	zinc finger protein 280D	NM_146224
120906	NONMMUT133516.1	1.96408	2.00307	0.20462	0.200637	0.321452	0.0899573	0.028457	8.79473e-05	0.972	0.949	0.742	0	1.45582	2.42967	2.45803	0.140691	0.403188	2.0579	1.98025	2.77185	2.59156	2.38478	2.38788	0	0.279489	0.128998	chr9	108136854	108138567	+	Bsn	chr9	108096022	108190383	-	12217	bassoon	NM_007567
121076	NONMMUT133767.1	1.49984	1.86718	0.577105	0.463569	0.140627	0.176768	0.0306848	0.0593932	0.972	0.949	0.742	0.932	4.20739	4.7922	5.10826	3.99911	4.05582	4.34455	4.60211	4.96014	5.14235	4.46106	5.52787	4.20513	3.82505	3.94045	chr9	124423786	124424856	+	Ppp2r3d	chr9	124474346	124476862	-	19054	protein phosphatase 2 (formerly 2A), regulatory subunit B'', delta	NR_028110
121999	NONMMUT135299.1	0.944274	1.11533	0.573213	0.485299	0.926972	0.854921	0.0389658	0.162437	1	0.983	0.745	0.932	1.08469	1.00197	1.24217	0.199114	0	1.69682	0.838178	1.14905	0	1.48476	1.72155	0	0.516847	0.0188528	chr9	102996225	103000629	-	Slco2a1	chr9	103008489	103087849	+	24059	solute carrier organic anion transporter family, member 2a1	NM_033314
122196	NONMMUT135620.1	1.39504	0.89631	0.467367	0.727421	0.265332	0.712152	0.0169801	0.239106	0.972	0.979	0.731	0.932	0.655258	1.13556	0.497328	0.0381893	0.865178	0.409505	0.906318	1.33333	0.956586	0.0041039	0.368745	0.00310049	0.104516	0.00459171	chr9	122397779	122398840	-	Abhd5	chr9	122351616	122381523	+	67469	abhydrolase domain containing 5	NM_026179
122689	NONMMUT136504.1	0.403504	1.10673	2.62823	0.958232	0.0681688	0.44929	0.0121345	0.647976	0.972	0.949	0.727	0.949	1.72613	0.416781	1.87243	1.81087	1.90162	1.52629	0.739754	0	1.91785	1.97312	1.71355	1.95323	1.84807	1.61025	chrX	151641130	151642990	+	Phf8	chrX	151520672	151633857	+	320595	PHD finger protein 8	NM_177201
122715	NONMMUT136545.1	0.698405	1.00326	1.62465	1.13098	0.152435	0.962145	0.0195226	0.0392542	0.972	0.994	0.731	0.932	2.03477	1.51691	2.03946	2.21704	1.93863	2.1249	1.74025	1.25254	2.06931	2.09808	1.94656	2.16009	2.28726	2.20084	chrX	155308087	155313023	+	Prdx4	chrX	155323920	155338454	-	53381	peroxiredoxin 4	NM_016764
123274	NONMMUT137555.1	0.940492	1.16459	1.66607	1.34547	0.864581	0.67397	0.0281763	0.171677	1	0.979	0.742	0.932	0.530441	0.441928	0.750259	1.17837	0	0.917425	0.424422	0.459225	0.143056	1.08746	0.861597	1.31105	0.938315	1.2583	chrX	150481004	150483971	-	Alas2	chrX	150547417	150570622	+	11656	aminolevulinic acid synthase 2, erythroid	NM_001102446
Abbreviations: PBS, phosphate-buffered saline; LPS, lipopolysaccharide.
